# Supplementary material for: Suppression of chorismate synthase, which is localized in chloroplasts and peroxisomes, results in abnormal flower development and anthocyanin reduction in petunia
Source: Sci Rep. 2020 Jul 2;10:10846. doi: 10.1038/s41598-020-67671-6 (PMC7331636; doi:10.1038/s41598-020-67671-6)
Supplement: Supplementary file 1 — Supplementary file1 (XLSX 90 kb) [file 41598_2020_67671_MOESM1_ESM.xlsx]

## Sheet: Sheet1
Supplemental Data 1 Total metabolites identified in petunia corollas
Index	Formula	Compounds	Class I	Class II	CAS	Level	pTRV2-1	pTRV2-2	pTRV2-3	pTRV2-PhCS-1	pTRV2-PhCS-2	pTRV2-PhCS-3	VIP	Fold_Change	Log2FC	Type
mws0001	C4H8N2O3	L-Asparagine Anhydrous	Amino acids and derivatives	Amino acids and derivatives	70-47-3	B	4898000	4787100	4841700	13041000	12327000	12946000	1.15808	2.63747	1.39915	up
mws0216	C5H9NO3	Trans-4-Hydroxy-L-proline	Amino acids and derivatives	Amino acids and derivatives	51-35-4	B	9281800	9465700	9039600	23565000	20824000	23953000	1.15299	2.45949	1.29836	up
mws0219	C4H7NO4	L-AsparticAcid	Amino acids and derivatives	Amino acids and derivatives	56-84-8	A	3403200	5116700	5272400	11511000	12367000	10639000	1.10438	2.50263	1.32344	up
mws0520	C11H13NO4	N-Acetyl-L-tyrosine	Amino acids and derivatives	Amino acids and derivatives	537-55-3	B	38857	33851	33361	88537	60999	69830	1.10038	2.06814	1.04834	up
mws0636	C18H20N2O3	Phe-Phe	Amino acids and derivatives	Amino acids and derivatives	2577-40-4	A	57044	47001	69637	106250	168550	105980	1.03759	2.1924	1.13251	up
mws0715	C13H16N2O4	Phenylacetyl-L-glutamine	Amino acids and derivatives	Amino acids and derivatives	28047-15-6	B	4522.5	5718.5	6228.6	17227	10593	13358	1.08517	2.50024	1.32207	up
mws1050	C5H9NO4	O-Acetylserine	Amino acids and derivatives	Amino acids and derivatives	5147-00-2	B	447380	345270	411850	1054900	960660	1071300	1.14138	2.56277	1.35771	up
pmb0449	C6H11NO4	2-Aminoadipic acid (L-Homoglutamic acid)	Amino acids and derivatives	Amino acids and derivatives	542-32-5	B	486180	475270	484800	812300	1086100	1095900	1.11716	2.07039	1.0499	up
pmb0962	C10H22N2O4	Lysine butyrate	Amino acids and derivatives	Amino acids and derivatives	80407-71-2	B	46707	74459	52013	129610	110620	141790	1.07854	2.20593	1.14138	up
pmb2561	C7H13NO3S	N-Acetylmethionine	Amino acids and derivatives	Amino acids and derivatives	65-82-7	B	9489	12595	12938	215480	261020	237210	1.15544	20.3789	4.349	up
pmb2591	C13H14N2O3	Acetyltryptophan	Amino acids and derivatives	Amino acids and derivatives	2280-01-5	B	21417	26344	25144	1574700	1676700	1881700	1.15797	70.4081	6.13767	up
pmb2873	C13H13NO2	3-(2-Naphthyl)-D-alanine	Amino acids and derivatives	Amino acids and derivatives	-	B	169680	161430	180880	363980	548230	395710	1.11541	2.55458	1.35309	up
pme0076	C7H11NO5	N-Acetyl-L-glutamic acid	Amino acids and derivatives	Amino acids and derivatives	1188-37-0	B	59100	71786	59597	206480	194280	207220	1.15135	3.19178	1.67436	up
pme0170	C8H16N4O3	N-α-Acetyl-L-arginine	Amino acids and derivatives	Amino acids and derivatives	155-84-0	B	21762	16506	28967	64425	49210	64114	1.08557	2.6437	1.40256	up
pme1086	C10H17N3O6S	Glutathione reduced form	Amino acids and derivatives	Amino acids and derivatives	70-18-8	B	9623.2	9630.4	7766	32013	33546	24373	1.1354	3.3284	1.73483	up
pme1286	C14H20N6O5S	S-(5'-Adenosy)-L-homocysteine	Amino acids and derivatives	Amino acids and derivatives	979-92-0	A	203810	209710	223430	715060	742160	697110	1.1571	3.38226	1.75799	up
pme1988	C3H7NO2	L-Alanine	Amino acids and derivatives	Amino acids and derivatives	56-41-7	B	1533700	1645800	1467100	4285500	3804200	3894900	1.15277	2.57922	1.36693	up
pme2527	C11H20N2O6	L(+)-Ornithine	Amino acids and derivatives	Amino acids and derivatives	70-26-8	B	411960	361000	376480	876890	962550	781110	1.14152	2.27985	1.18894	up
pme2566	C8H14N2O5	(5-L-Glutamyl)-L-amino acid	Amino acids and derivatives	Amino acids and derivatives	5875-41-2	B	487740	741760	495590	1805100	1654700	1972400	1.12399	3.14894	1.65486	up
pme3033	C4H9NO2	N,N-Dimethylglycine	Amino acids and derivatives	Amino acids and derivatives	1118-68-9	B	270140	228870	250230	613530	550220	560340	1.14787	2.30112	1.20234	up
pme3382	C6H11NO4	N-Acetylthreonine	Amino acids and derivatives	Amino acids and derivatives	17093-74-2	B	54633	50257	54022	163110	133080	142700	1.14962	2.76184	1.46563	up
pme3388	C7H16N4O2	H-HomoArg-OH	Amino acids and derivatives	Amino acids and derivatives	156-86-5	A	105380	102170	108340	233520	235620	229790	1.15758	2.21257	1.14573	up
pmn001728	C15H18N2O4	N-Acetyl-DL-tryptophan	Amino acids and derivatives	Amino acids and derivatives	87-32-1	B	9	9	9	227940	147850	139090	1.15834	19069.6	14.219	up
mws0227	C6H13NO2	L-Leucine	Amino acids and derivatives	Amino acids and derivatives	61-90-5	A	50266000	48976000	54918000	61110000	64945000	63870000	1.08497	1.232	0.301001	insig
mws0230	C4H9NO3	L-(-)-Threonine	Amino acids and derivatives	Amino acids and derivatives	72-19-5	B	872940	913850	916000	1481000	1318400	1416900	1.14297	1.55998	0.641528	insig
mws0250	C9H11NO3	L-(-)-Tyrosine	Amino acids and derivatives	Amino acids and derivatives	60-18-4	A	12271000	11895000	12091000	19259000	21251000	18811000	1.14474	1.63613	0.710283	insig
mws0254	C6H9N3O2	L-Histidine	Amino acids and derivatives	Amino acids and derivatives	71-00-1	A	392950	380840	387010	730290	749120	794090	1.15532	1.95856	0.969796	insig
mws0256	C5H11NO2	L-Valine	Amino acids and derivatives	Amino acids and derivatives	72-18-4	A	38660000	42176000	38304000	55649000	54044000	54252000	1.13645	1.37607	0.460554	insig
mws0258	C6H13NO2	L-Isoleucine	Amino acids and derivatives	Amino acids and derivatives	73-32-5	A	56017000	52856000	55564000	65642000	71768000	64467000	1.08642	1.22769	0.295942	insig
mws0260	C6H14N4O2	L-(+)-Arginine	Amino acids and derivatives	Amino acids and derivatives	74-79-3	A	812180	626250	658540	859200	864800	1067900	0.930456	1.3314	0.412941	insig
mws0263	C5H7NO3	L-PyroglutamicAcid	Amino acids and derivatives	Amino acids and derivatives	98-79-3	B	25086	27934	33483	40357	52084	55463	1.04326	1.70981	0.773839	insig
mws0279	C7H11N3O2	3-N-Methyl-L-histidine	Amino acids and derivatives	Amino acids and derivatives	368-16-1	B	532110	546130	398900	740790	857220	802900	1.06013	1.62538	0.700775	insig
mws0282	C11H12N2O2	L-Tryptophan	Amino acids and derivatives	Amino acids and derivatives	73-22-3	A	3310300	3040400	3394700	3225600	3205700	3200600	0.181922	0.988353	-0.016901	insig
mws0629	C13H16N2O5	Asp-phe	Amino acids and derivatives	Amino acids and derivatives	13433-09-5	B	337760	346750	278650	442820	515270	460370	1.06709	1.47271	0.558478	insig
mws0736	C8H16N2O3	N-Glycyl-L-leucine	Amino acids and derivatives	Amino acids and derivatives	869-19-2	B	124520	121590	124630	190500	235020	168290	1.06647	1.60169	0.679594	insig
mws0813	C5H7NO3	5-Oxoproline	Amino acids and derivatives	Amino acids and derivatives	149-87-1	B	36210	32687	38699	79322	56933	48752	1.00293	1.71946	0.781955	insig
mws1375	C12H21N3O6	Nicotianamine	Amino acids and derivatives	Amino acids and derivatives	34441-14-0	B	2318400	2003900	2230900	1992900	2065800	2018200	0.735305	0.927318	-0.108864	insig
mws4134	C20H32N6O12S2	Oxidized Glutathione	Amino acids and derivatives	Amino acids and derivatives	121-24-4	A	179690	162410	177740	219890	384830	309000	0.986028	1.75769	0.813684	insig
mws4176	C12H16N2O3	DL-Alanyl-DL-phenylalanine	Amino acids and derivatives	Amino acids and derivatives	1999-45-7	B	147620	148560	150580	216750	201070	205480	1.14805	1.39516	0.480427	insig
mws5035	C15H22N2O3	Leucylphenylalanine	Amino acids and derivatives	Amino acids and derivatives	56217-82-4	B	749480	720710	650070	1108100	1027800	1105000	1.12976	1.52854	0.612153	insig
mws5037	C9H18N2O3	Alanylleucine	Amino acids and derivatives	Amino acids and derivatives	1999-42-4	B	180250	194980	147350	172330	216920	166230	0.288749	1.06296	0.0880831	insig
mws5041	C8H16N2O3	Glycylisoleucine	Amino acids and derivatives	Amino acids and derivatives	19461-38-2	B	91163	90702	63341	109830	167960	126840	0.951317	1.65016	0.722609	insig
mws5042	C11H14N2O3	Glycylphenylalanine	Amino acids and derivatives	Amino acids and derivatives	721-66-4	B	198980	241620	237220	316900	331040	284840	1.04592	1.37615	0.460635	insig
pmb0464	C16H27NO14	Aspartic acid di-O-glucoside	Amino acids and derivatives	Amino acids and derivatives	-	B	2190300	3548700	3324200	4837200	3280900	4018400	0.723977	1.3391	0.42126	insig
pmb1283	C18H33N5O6S	L-Glutaminyl-L-valyl-L-valyl-L-cysteine	Amino acids and derivatives	Amino acids and derivatives	-	B	18402	11161	16659	25094	16281	27156	0.771083	1.48265	0.568177	insig
pmb2855	C11H20N2O8	L-Glutamine O-hexside	Amino acids and derivatives	Amino acids and derivatives	-	B	233950	254520	180880	227100	218810	261060	0.300695	1.0562	0.0788882	insig
pmb2857	C11H19NO9	L-Glutamic acid O-glucoside	Amino acids and derivatives	Amino acids and derivatives	-	B	63442	57703	44824	53968	52523	65695	0.193789	1.03746	0.053054	insig
pme0006	C5H9NO2	L-Proline	Amino acids and derivatives	Amino acids and derivatives	147-85-3	A	42497000	44525000	42830000	47460000	45869000	48522000	1.03947	1.09241	0.127508	insig
pme0008	C6H13N3O3	L-Citrulline	Amino acids and derivatives	Amino acids and derivatives	372-75-8	B	327830	333970	321370	482830	485440	524480	1.14793	1.5183	0.60246	insig
pme0010	C5H12N2O2	L-Serine	Amino acids and derivatives	Amino acids and derivatives	56-45-1	A	1039900	983840	973660	1627000	1409600	1473800	1.12965	1.50477	0.589544	insig
pme0014	C5H9NO4	L-Glutamic acid	Amino acids and derivatives	Amino acids and derivatives	56-86-0	A	31435000	31007000	31374000	33113000	31418000	33258000	0.85717	1.04235	0.0598382	insig
pme0021	C9H11NO2	L-Phenylalanine	Amino acids and derivatives	Amino acids and derivatives	63-91-2	A	39321000	39420000	38049000	47017000	44712000	46144000	1.13136	1.18052	0.239423	insig
pme0026	C6H14N2O2	L-(+)-Lysine	Amino acids and derivatives	Amino acids and derivatives	56-87-1	A	57265000	53829000	54540000	54196000	55394000	55957000	0.00629849	0.999475	-0.000757981	insig
pme0120	C5H11NO2	5-Aminovaleric acid	Amino acids and derivatives	Amino acids and derivatives	660-88-8	B	18587	16559	17806	26677	33948	41624	1.07069	1.93098	0.94933	insig
pme0122	C8H16N2O3	N6-Acetyl-L-lysine	Amino acids and derivatives	Amino acids and derivatives	692-04-6	A	735020	732030	725840	1158500	1196800	1178400	1.15779	1.61144	0.688346	insig
pme0124	C7H12N2O3	Glycyl-L-proline	Amino acids and derivatives	Amino acids and derivatives	704-15-4	B	14942	11174	16661	17615	14574	14739	0.41426	1.09704	0.133614	insig
pme0128	C6H12N2O3	D-Alanyl-D-Alanine	Amino acids and derivatives	Amino acids and derivatives	923-16-0	B	4837.5	6273.7	4152.3	7484.3	7824.7	9389.6	1.00866	1.61815	0.694343	insig
pme0137	C7H12N2O4	N-α-Acetyl-L-glutamine	Amino acids and derivatives	Amino acids and derivatives	2490-97-3	B	1029500	1074900	1152500	1207800	1051200	1125900	0.399297	1.0393	0.0556138	insig
pme0181	C7H11N3O2	1-Methylhistidine	Amino acids and derivatives	Amino acids and derivatives	332-80-9	B	250970	199710	239640	243270	243910	216050	0.155361	1.0187	0.0267313	insig
pme0193	C5H10N2O3	L-Glutamine	Amino acids and derivatives	Amino acids and derivatives	56-85-9	A	58906000	56695000	58887000	57749000	54266000	57556000	0.597887	0.97182	-0.0412384	insig
pme0253	C8H15NO3	N-Acetyl-L-leucine	Amino acids and derivatives	Amino acids and derivatives	1188-21-2	B	12848	9	9	19975	20392	19631	0.855522	4.6633	2.22135	insig
pme0278	C7H14N2O4	2,6-Diaminooimelic acid	Amino acids and derivatives	Amino acids and derivatives	583-93-7	B	75907	88378	96640	156750	160930	156010	1.12725	1.81543	0.860308	insig
pme1002	C8H11NO	L-Tyramine	Amino acids and derivatives	Amino acids and derivatives	51-67-2	A	11590000	10766000	11451000	18355000	20379000	19614000	1.14753	1.72591	0.787361	insig
pme1210	C5H11NO2S	L-Methionine	Amino acids and derivatives	Amino acids and derivatives	63-68-3	A	1773900	1546000	1917100	2512800	2371600	2593500	1.08363	1.4279	0.513893	insig
pme1228	C11H12N2O3	5-Hydroxy-L-tryptophan	Amino acids and derivatives	Amino acids and derivatives	56-69-9	B	64717	54830	64203	47635	46804	39631	1.03452	0.729633	-0.454758	insig
pme1368	C6H11NO2	L-Pipecolic acid	Amino acids and derivatives	Amino acids and derivatives	3105-95-1	B	35904	50218	38707	54576	40196	50521	0.56906	1.16394	0.219012	insig
pme1419	C6H14ClNO2S	L-Methionine methyl ester	Amino acids and derivatives	Amino acids and derivatives	2491-18-1	B	128660	122850	122930	164110	168830	158780	1.14215	1.31321	0.393102	insig
pme2122	C5H9N3	Histamine	Amino acids and derivatives	Amino acids and derivatives	51-45-6	B	60700	79939	66395	144060	115040	125890	1.09921	1.85955	0.894953	insig
pme2735	C15H25Cl3N6O5S	S-(5'-Adenosyl)-L-methionine	Amino acids and derivatives	Amino acids and derivatives	29908-03-0	B	5833000	5667700	5849700	4347800	4979200	5153400	1.00456	0.834586	-0.260867	insig
pme2743	C10H11NO3	N-Phenylacetylglycine	Amino acids and derivatives	Amino acids and derivatives	500-98-1	B	66254	69249	74077	65369	66390	60560	0.817946	0.91764	-0.124	insig
pme2890	C8H16N2O4S2	L-Homocystine	Amino acids and derivatives	Amino acids and derivatives	626-72-2	B	32940	54121	50298	85842	98594	82866	1.04507	1.94601	0.960519	insig
pme2914	C6H10O5	3-Hydroxy-3-methylpentane-1,5-dioic acid	Amino acids and derivatives	Amino acids and derivatives	503-49-1	B	4843000	5833600	5381100	7466500	7659300	7034300	1.08752	1.38003	0.464699	insig
pme3017	C4H9NO2	2-Aminoisobutyric acid	Amino acids and derivatives	Amino acids and derivatives	62-57-7	A	1940400	1766400	1855400	4129900	3251400	3098200	1.1114	1.88406	0.913842	insig
pme3827	C9H11NO4	3,4-Dihydroxy-DL-phenylalanine	Amino acids and derivatives	Amino acids and derivatives	63-84-3	B	80480	93554	79032	34489	133660	124240	0.0181759	1.15539	0.208375	insig
Lmhn002926	C13H12O7	p-coumaroylmalic acid	Phenolic acids	Phenolic acids	-	A	10039000	8518100	8664100	2690700	2769400	2815100	1.15404	0.303998	-1.71786	down
Zmhn002301	C15H18O8	p-Coumaric acid-O-glycoside	Phenolic acids	Phenolic acids	-	A	2585100	2839000	2345800	271180	258060	251660	1.15727	0.100503	-3.31469	down
mws0009	C10H10O3	Coniferaldehyde	Phenolic acids	Phenolic acids	20649-42-7	B	40448	40966	42509	11769	8668	6797.4	1.13466	0.219769	-2.18594	down
mws0467	C9H10O3	3-(4-Hydroxyphenyl)-propionic acid	Phenolic acids	Phenolic acids	501-97-3	B	42109	20155	22186	9	9	9	1.15685	0.000319716	-11.6109	down
mws0628	C7H6O2	4-Hydroxybenzaldehyde	Phenolic acids	Phenolic acids	123-08-0	A	750510	861340	864710	335210	316530	246270	1.13502	0.362604	-1.46353	down
mws0898	C10H12O2	Isoeugenol	Phenolic acids	Phenolic acids	97-54-1	B	34428	49261	54463	9	9	9	1.15831	0.000195437	-12.321	down
mws1195	C10H10O3	Methyl p-coumarate	Phenolic acids	Phenolic acids	3943-97-3	B	3944400	4316800	4082400	1791700	1782800	1798800	1.15658	0.435311	-1.19988	down
mws1200	C10H10O3	Trans-4-Hydroxycinnamic Acid Methyl Ester	Phenolic acids	Phenolic acids	19367-38-5	A	6707900	6447700	6685500	2978500	3159100	2935500	1.15645	0.457288	-1.12882	down
mws1521	C13H18O7	Salicin	Phenolic acids	Phenolic acids	138-52-3	A	59538	75534	50130	27685	31261	30233	1.09508	0.481523	-1.05432	down
pmb3066	C22H26O12	5-O-p-Coumaroyl shikimic acid O-hexoside	Phenolic acids	Phenolic acids	-	B	301680	411250	347490	142240	158070	126830	1.12653	0.402803	-1.31185	down
pmb3068	C16H18O8	1-O-p-Coumaroyl quinic acid	Phenolic acids	Phenolic acids	-	B	116720	117010	142630	57297	64846	50746	1.12488	0.459371	-1.12227	down
pme0241	C7H6O2	Benzoic acid	Phenolic acids	Phenolic acids	65-85-0	B	32081	31854	31798	14733	13757	6882.4	1.05153	0.36949	-1.43639	down
pmn001419	C15H18O8	1-O-[(E)-p-Cumaroyl]-β-D-glucopyranose	Phenolic acids	Phenolic acids	-	A	8491400	8809900	8317600	831110	815280	806610	1.15871	0.0957496	-3.38459	down
Zmhn002227	C17H22O10	Sinapic acid-hexoside	Phenolic acids	Phenolic acids	-	B	30376	23632	30438	108110	100110	108390	1.14891	3.74926	1.90661	up
Zmhn002513	C17H22O10	Isosinapic acid-hexoside	Phenolic acids	Phenolic acids	-	B	27198	29821	19345	105110	95433	106830	1.13807	4.0251	2.00903	up
mws0028	C8H8O4	Vanillic acid	Phenolic acids	Phenolic acids	121-34-6	A	112280	117260	110070	258930	274610	259660	1.15652	2.33562	1.22381	up
mws0180	C7H6O4	2,5-Dihydroxybenzoic acid	Phenolic acids	Phenolic acids	490-79-9	B	79713	81348	70031	216120	194790	229410	1.14924	2.77084	1.47033	up
mws0885	C7H6O4	2,4-Dihydroxy benzoic acid	Phenolic acids	Phenolic acids	89-86-1	B	337140	337390	318860	917510	997300	965660	1.15693	2.89964	1.53587	up
mws1078	C7H7NO2	Anthranilic Acid	Phenolic acids	Phenolic acids	118-92-3	B	84281	61567	89325	523410	625750	439180	1.14394	6.75392	2.75573	up
mws1336	C7H7NO2	4-Aminobenzoic acid	Phenolic acids	Phenolic acids	150-13-0	B	63793	73888	70209	12021000	12156000	12449000	1.15868	176.18	7.4609	up
pmb0752	C17H20O9	3-O-Feruloyl quinic acid	Phenolic acids	Phenolic acids	1899-29-2	B	67270	60798	59604	415850	368010	396320	1.15719	6.28852	2.65272	up
pmn001627	C13H16O10	Glucogallin	Phenolic acids	Phenolic acids	58511-73-2	B	218450	237950	228990	1538400	1832600	1504300	1.15603	7.11318	2.83049	up
pmn001669	C12H14O5	Methyl sinapate	Phenolic acids	Phenolic acids	20733-94-2	B	9	9	9	45668	53687	45129	1.15875	5351.26	12.3857	up
pmn001695	C16H20O10	Trihydroxycinnamoylquinic acid	Phenolic acids	Phenolic acids	-	B	137720	115840	135840	360840	339120	368730	1.15067	2.74445	1.45652	up
pmn001710	C24H26O13	Rosmarinyl Glucoside	Phenolic acids	Phenolic acids	-	B	88613	33820	52440	228300	224390	186220	1.06967	3.65357	1.86931	up
HmLn002358	C14H18O9	Vanilloy β-D-glucoside	Phenolic acids	Phenolic acids	-	A	17297000	26606000	22880000	23201000	26962000	19555000	0.18098	1.04395	0.0620503	insig
Hmtn001302	C13H16O8	glucosyloxybenzoic acid	Phenolic acids	Phenolic acids	-	B	543840	383300	498490	257530	286370	340500	1.01029	0.620357	-0.688829	insig
Lmhn002068	C13H12O8	caffeoylmalic acid	Phenolic acids	Phenolic acids	-	B	13906000	12073000	12522000	13643000	17065000	14658000	0.830822	1.17831	0.236716	insig
Lmhn003074	C14H14O8	feruloylmalic acid	Phenolic acids	Phenolic acids	-	A	20060000	19437000	20530000	22655000	22467000	21889000	1.09581	1.11635	0.158786	insig
Lmhn003240	C11H10O6	benzoylmalic acid	Phenolic acids	Phenolic acids	-	A	2041800	1921300	1888900	3627400	3934800	3634800	1.1519	1.91336	0.936111	insig
Lmlp002133	C9H8O3	trans-p-Hydroxycinnamic acid	Phenolic acids	Phenolic acids	-	B	33911	49655	9	24952	9	23539	0.0505659	0.580317	-0.785087	insig
Lmmn002510	C15H10O6	orobo	Phenolic acids	Phenolic acids	480-23-9	B	5870.6	4168.4	4127.1	2622.6	4756.2	4855.3	0.398795	0.863618	-0.211535	insig
Lmtn002565	C14H18O9	1'-O-vanilloyl-β-D-glucoside	Phenolic acids	Phenolic acids	-	B	1695600	2067400	2133100	1338200	1398200	1836000	0.843705	0.775496	-0.366809	insig
Zmhn001926	C13H16O8	Salicylic acid O-glycoside	Phenolic acids	Phenolic acids	-	B	515240	389080	508670	353860	274600	255270	1.00535	0.625433	-0.677074	insig
Zmhn002242	C15H18O9	Caffeoyl glucose	Phenolic acids	Phenolic acids	14364-08-0	B	3566900	3516000	3425300	3190200	2254200	2581300	0.935903	0.763756	-0.388816	insig
Zmhn002422	C16H20O9	Feruloyl glucose	Phenolic acids	Phenolic acids	-	B	20388000	20272000	21334000	12792000	12667000	13360000	1.15338	0.626174	-0.675366	insig
Zmxn001997	C13H16O8	isosalicylic acid O-glycoside	Phenolic acids	Phenolic acids	-	B	526230	453710	531870	275230	256840	385430	1.02453	0.606888	-0.720497	insig
mws0027	C9H10O5	Syringic acid	Phenolic acids	Phenolic acids	530-57-4	B	953010	1001600	993400	1422400	1649400	1446400	1.12843	1.53263	0.616007	insig
mws0093	C10H12O3	Coniferyl alcohol	Phenolic acids	Phenolic acids	458-35-5	B	83633	79976	89268	48075	52584	40775	1.1172	0.5593	-0.838307	insig
mws0178	C16H18O9	Chlorogenic acid	Phenolic acids	Phenolic acids	327-97-9	B	95396	91033	108490	74179	39291	69000	0.901154	0.618712	-0.692659	insig
mws0444	C7H7NO3	3-Aminosalicylic acid	Phenolic acids	Phenolic acids	570-23-0	B	195760	190650	169140	129130	180300	145910	0.804052	0.81962	-0.286973	insig
mws0458	C8H8O3	Vanillin	Phenolic acids	Phenolic acids	121-33-5	B	2441800	2537600	2408000	1642200	1963000	1752500	1.09894	0.725248	-0.463453	insig
mws0749	C7H6O3	4-Hydroxybenzoic acid	Phenolic acids	Phenolic acids	99-96-7	B	7628400	7747100	7758100	4441500	4592000	4348700	1.15682	0.578475	-0.789674	insig
mws1212	C11H12O4	Methyl ferulate	Phenolic acids	Phenolic acids	2309-07-1	A	11810000	11344000	11807000	10699000	11020000	10307000	1.02202	0.916049	-0.126503	insig
mws1297	C13H18O6	Benzyl β-D-Glucopyranoside	Phenolic acids	Phenolic acids	4304-12-5	A	77395	92389	65109	160860	106970	138870	1.00626	1.73143	0.791961	insig
mws1350	C9H10O4	Syringic Aldehyde	Phenolic acids	Phenolic acids	134-96-3	B	41769	50979	43450	43638	56939	67881	0.666332	1.23686	0.306683	insig
mws1354	C10H10O4	Trans-ferulic acid	Phenolic acids	Phenolic acids	537-98-4	A	9434400	9273800	8000400	9192800	10391000	10457000	0.767666	1.12476	0.169619	insig
mws2108	C16H18O9	Cryptochlorogenic acid	Phenolic acids	Phenolic acids	905-99-7	B	41742	44842	27726	67280	69840	73332	1.04479	1.84106	0.88054	insig
mws2212	C9H8O4	Caffeic acid	Phenolic acids	Phenolic acids	331-39-5	A	18949000	19263000	18588000	22687000	25282000	23035000	1.10375	1.25007	0.322009	insig
mws2213	C9H8O2	Cinnamic acid	Phenolic acids	Phenolic acids	140-10-3	B	14943	18114	14042	19942	21515	19045	0.96601	1.28457	0.361286	insig
mws2368	C8H10O2	Tyrosol	Phenolic acids	Phenolic acids	501-94-0	B	39319	39704	39558	55265	39293	53971	0.808448	1.25255	0.324872	insig
mws4171	C8H8O5	Methyl 2,4,6-trihydroxybenzoate	Phenolic acids	Phenolic acids	3147-39-5	B	4501.8	5977.4	5467.4	9	3200.1	3881.8	0.598085	0.444665	-1.16921	insig
pmb0423	C10H10O4	Hydroxy-methoxycinnamate	Phenolic acids	Phenolic acids	-	A	1990300	1770700	2134900	1921700	1803700	3077900	0.361924	1.1539	0.206523	insig
pmb2620	C11H12O4	3,4-Dimethoxycinnamic acid	Phenolic acids	Phenolic acids	14737-89-4	A	12044000	12117000	11588000	11240000	12182000	10614000	0.594346	0.952083	-0.0708414	insig
pmb2871	C13H16O9	2,5-Dihydroxy benzoic acid O-hexside	Phenolic acids	Phenolic acids	-	A	5664400	6302000	6458200	7687200	8201000	8346700	1.09495	1.31536	0.395453	insig
pmb3072	C22H26O12	3-O-p-coumaroyl shikimic acid O-hexoside	Phenolic acids	Phenolic acids	-	B	23724	19038	37768	31626	38486	29862	0.582787	1.24145	0.312027	insig
pmb3074	C16H18O8	3-O-p-Coumaroyl quinic acid	Phenolic acids	Phenolic acids	1899-30-5	B	320060	291840	346380	227530	62566	88828	0.939875	0.395421	-1.33854	insig
pmb3107	C15H20O10	Syringic acid O-glucoside	Phenolic acids	Phenolic acids	-	A	266930	336050	281970	266480	299810	286640	0.243514	0.963817	-0.0531686	insig
pme0085	C18H16O8	Rosmarinic acid	Phenolic acids	Phenolic acids	537-15-5	B	1153000	883470	880850	1833900	1930500	1246300	0.985448	1.71757	0.780369	insig
pme0281	C8H6O4	Terephthalic acid	Phenolic acids	Phenolic acids	100-21-0	B	1071400	1159800	1142300	1397100	1450300	1248000	1.02217	1.21399	0.279758	insig
pme1439	C9H8O3	p-Coumaric acid	Phenolic acids	Phenolic acids	501-98-4	B	190990	232330	173250	92972	134450	119790	1.03298	0.582014	-0.780875	insig
pme1816	C16H18O9	Neochlorogenic acid(5-O-Caffeoylquinic acid)	Phenolic acids	Phenolic acids	906-33-2	B	102250	81966	118820	62291	41655	59415	1.02102	0.539081	-0.891426	insig
pmf0440	C10H10O2	4-MethoxycinnaMaldehyde	Phenolic acids	Phenolic acids	1963-36-6	B	122430	126710	127950	97606	79946	92338	1.08955	0.715718	-0.482537	insig
pmn001319	C22H22O8	1-O-Feruloyl-3-O-p-Coumaroyl glycerol	Phenolic acids	Phenolic acids	-	B	51831	52270	67000	56269	61678	65688	0.426884	1.07325	0.101993	insig
pmn001367	C13H16O9	Protocatechuic acid-4-glucoside	Phenolic acids	Phenolic acids	-	A	3888100	4037700	4045500	5195800	5076600	5041600	1.14936	1.27923	0.355271	insig
pmn001463	C34H42O19	3,6'-Disinapoylsucros	Phenolic acids	Phenolic acids	-	B	10313	12037	24627	9	9	14014	0.819877	0.298699	-1.74323	insig
pmn001511	C13H18O7	3-Hydroxy-5-Methylphenol-1-Oxy-β-D-Glucose	Phenolic acids	Phenolic acids	-	A	19569	21401	19489	40847	36091	41867	1.14388	1.96505	0.974567	insig
pmn001517	C15H22O8	3,4,5-Trimethoxyphenyl-β-D-Glucopyranoside	Phenolic acids	Phenolic acids	-	B	26654000	28404000	26685000	32185000	28416000	29584000	0.875923	1.10327	0.141792	insig
pmn001533	C26H30O19	2-O-Di-gallic acyl-β-D-Glucopyranoside-β-D-Glucopyranoside	Phenolic acids	Phenolic acids	-	B	25018	47196	37953	34672	35567	36324	0.00175113	0.967286	-0.0479855	insig
pmn001537	C35H28O22	4-O-Digalloyl-3,5-di-O-galloylquinic acid	Phenolic acids	Phenolic acids	123134-19-0	B	9	45665	46562	9	27466	15776	0.0819215	0.468917	-1.0926	insig
pmn001682	C9H8O4	Sorbic acid	Phenolic acids	Phenolic acids	110-44-1	A	12883000	12333000	13078000	15334000	17808000	13550000	0.885834	1.2193	0.286057	insig
pmn001707	C30H46O5	Quillaic acid	Phenolic acids	Phenolic acids	631-01-6	B	304280	293930	321830	234700	233610	230750	1.13734	0.759815	-0.39628	insig
pmn001738	C17H24O11	Oleoside 11-methyl ester	Phenolic acids	Phenolic acids	60539-23-3	B	42561	47455	38036	29829	22304	24543	1.07016	0.598788	-0.739883	insig
pmp000087	C13H16O6	2-Feruloyl-sn-glycerol	Phenolic acids	Phenolic acids	-	A	776890	684190	635080	724780	833950	645340	0.286014	1.05148	0.0724212	insig
pmp001086	C6H6O3	5-Hydroxymethylfurfural	Phenolic acids	Phenolic acids	67-47-0	B	406630	610230	465510	346550	155020	313380	0.87272	0.549762	-0.863122	insig
pmp001113	C8H8O3	Dihydro-p-coumarat	Phenolic acids	Phenolic acids	-	B	7936.9	5297.5	9310.3	8435.2	6685.2	10470	0.356694	1.1351	0.182814	insig
pmp001285	C8H4O3	Phthalic anhydride	Phenolic acids	Phenolic acids	85-44-9	B	365550	340800	345420	411790	426410	405880	1.10728	1.18284	0.24226	insig
mws0255	C4H5N3O	Cytosine	Nucleotides and derivatives	Nucleotides and derivatives	71-30-7	A	50299	69499	46447	115000	117180	101140	1.08645	2.00499	1.0036	up
mws0874	C10H14N5O7P	3'-Aenylic acid	Nucleotides and derivatives	Nucleotides and derivatives	84-21-9	A	46971	30329	31075	70087	90086	91477	1.08059	2.32203	1.21539	up
mws0884	C10H12N5O6P	Cyclic AMP	Nucleotides and derivatives	Nucleotides and derivatives	60-92-4	A	411840	430540	449390	953270	872240	971710	1.15218	2.16542	1.11464	up
mws1060	C10H12N4O5	9-(β-D-Arabinofuranosyl)hypoxanthine	Nucleotides and derivatives	Nucleotides and derivatives	7013-16-3	B	120440	113740	124110	277150	341050	306890	1.14778	2.58196	1.36847	up
pmb0197	C11H15N5O5	N2-methylguanosine	Nucleotides and derivatives	Nucleotides and derivatives	-	B	30235	26146	22354	59624	69537	77514	1.1272	2.62494	1.39229	up
pmc0274	C6H6N4S	6-Methylmercaptopurine	Nucleotides and derivatives	Nucleotides and derivatives	50-66-8	B	4964600	4895000	5137800	14235000	14958000	14832000	1.15792	2.93551	1.55361	up
pme0264	C10H14N2O5	Thymidine	Nucleotides and derivatives	Nucleotides and derivatives	50-89-5	B	18272	16701	14306	55795	79159	74674	1.1405	4.2539	2.08879	up
pme1184	C10H13N5O4	Deoxyguanosine	Nucleotides and derivatives	Nucleotides and derivatives	961-07-9	B	34986	34669	44334	212640	252210	233860	1.15244	6.12963	2.6158	up
pme1194	C9H13N3O4	Deoxycytidine	Nucleotides and derivatives	Nucleotides and derivatives	951-77-9	B	9	9	9	840850	692870	819420	1.15883	87153.3	16.4113	up
pme2746	C27H33N9O15P2	Flavin adenine dinucleotide(FAD)	Nucleotides and derivatives	Nucleotides and derivatives	146-14-5	A	611220	495390	496310	830960	1355300	1353300	1.05303	2.2082	1.14287	up
pme2776	C10H12N4O4	2'-Deoxyinosine	Nucleotides and derivatives	Nucleotides and derivatives	890-38-0	B	26322	16321	18638	122190	105720	108780	1.14218	5.4942	2.45791	up
pme3337	C14H17N5O8	N6-Succinyl Adenosine	Nucleotides and derivatives	Nucleotides and derivatives	4542-23-8	A	272510	240960	227730	1515000	1172700	1301300	1.15236	5.38181	2.42809	up
pme3961	C10H13N5O3	Deoxyadenosine	Nucleotides and derivatives	Nucleotides and derivatives	958-09-8	B	302710	305810	327940	1662900	1584500	1638500	1.15815	5.21741	2.38334	up
pme3968	C6H7N5O	7-Methylguanine	Nucleotides and derivatives	Nucleotides and derivatives	578-76-7	B	36798	40878	38310	115650	113780	120820	1.15647	3.01976	1.59443	up
mws0248	C9H12N2O6	Uridine	Nucleotides and derivatives	Nucleotides and derivatives	58-96-8	A	271540	226890	256530	418340	524590	457590	1.11736	1.85509	0.89149	insig
mws0572	C5H7N3O	5-Methylcytosine	Nucleotides and derivatives	Nucleotides and derivatives	554-01-8	B	9108.8	9	9	6996.3	11715	8641.3	0.817712	2.99695	1.5835	insig
mws0609	C10H12N5O7P	Guanosine 3',5'-cyclic monophosphate	Nucleotides and derivatives	Nucleotides and derivatives	7665-99-8	A	604390	674670	689380	1131400	1270200	1217000	1.14136	1.83831	0.878379	insig
mws0668	C10H12N4O6	Xanthosine	Nucleotides and derivatives	Nucleotides and derivatives	146-80-5	A	508260	521620	438230	712540	715110	635930	1.08026	1.4056	0.491189	insig
mws0675	C11H15N2O8P	β-Nicotinamide mononucleotide	Nucleotides and derivatives	Nucleotides and derivatives	1094-61-7	B	868080	794020	798850	981940	768120	795270	0.200773	1.03429	0.0486374	insig
mws0847	C6H7N5	1-Methyladenine	Nucleotides and derivatives	Nucleotides and derivatives	5142-22-3	A	243740	255350	285770	416110	340400	397500	1.07587	1.47034	0.556148	insig
mws0863	C5H9NaO7P	2-Deoxyribose 5-phosphate	Nucleotides and derivatives	Nucleotides and derivatives	102916-66-5	B	21907	15716	20481	17823	23449	11527	0.30866	0.908698	-0.138127	insig
mws0976	C9H12N2O6	β-Pseudouridine	Nucleotides and derivatives	Nucleotides and derivatives	1445-07-4	B	34738	29740	41819	46290	77802	56636	0.949378	1.70022	0.765719	insig
pmb0964	C16H23N5O5	iP7G	Nucleotides and derivatives	Nucleotides and derivatives	-	B	401180	313150	558800	355170	422300	295690	0.421335	0.84293	-0.246515	insig
pmb0981	C10H14N5O7P	Adenosine 5'-monophosphate	Nucleotides and derivatives	Nucleotides and derivatives	61-19-8	A	2538600	1912700	2345800	2790600	3144700	2968000	0.966688	1.30987	0.389421	insig
pmb0998	C10H14N5O8P	Guanosine 5'-monophosphate	Nucleotides and derivatives	Nucleotides and derivatives	85-32-5	B	144540	131690	111220	192400	172440	218510	1.03703	1.50561	0.590352	insig
pmb2922	C15H24N2O17P2	Uridine 5'-diphospho-D-glucose	Nucleotides and derivatives	Nucleotides and derivatives	133-89-1	A	9987500	9385200	9695600	9855500	11015000	11566000	0.843856	1.11587	0.158171	insig
pmc0281	C17H25N5O4SSi	Adenosine O-ribose	Nucleotides and derivatives	Nucleotides and derivatives	-	B	102930	115580	118160	176940	185170	177270	1.13777	1.6021	0.679967	insig
pme0033	C5H4N4O	Hypoxanthine	Nucleotides and derivatives	Nucleotides and derivatives	68-94-0	B	31051	28152	28861	31774	40898	46307	0.908372	1.35105	0.434083	insig
pme0040	C5H5N5	Adenine	Nucleotides and derivatives	Nucleotides and derivatives	73-24-5	A	832320	733890	810180	1307200	1335500	1238700	1.14049	1.63332	0.707805	insig
pme0183	C5H5N5O	2-Hydroxy-6-aminopurine	Nucleotides and derivatives	Nucleotides and derivatives	3373-53-3	A	237190	246120	276710	384400	336990	296310	0.988145	1.33904	0.421203	insig
pme0230	C10H13N5O4	Adenosine	Nucleotides and derivatives	Nucleotides and derivatives	58-61-7	A	42143000	42515000	41472000	45387000	41948000	44685000	0.775063	1.0467	0.065845	insig
pme0256	C5H4N4O2	Xanthine	Nucleotides and derivatives	Nucleotides and derivatives	69-89-6	B	151180	160490	160810	89882	123120	76039	1.01268	0.611753	-0.708979	insig
pme0257	C4H4N2O2	Uracil	Nucleotides and derivatives	Nucleotides and derivatives	66-22-8	B	50479	53474	59760	51608	38114	47446	0.767567	0.837856	-0.255225	insig
pme1109	C5H5N5O	Guanine	Nucleotides and derivatives	Nucleotides and derivatives	73-40-5	A	267810	207820	233780	421460	443130	443710	1.12609	1.84421	0.883002	insig
pme1178	C10H13N5O5	Guanosine	Nucleotides and derivatives	Nucleotides and derivatives	118-00-3	A	17269000	16899000	16391000	30050000	30100000	27582000	1.15091	1.73524	0.795135	insig
pme1474	C11H15N5O3S	5'-Deoxy-5'-(methylthio)adenosine	Nucleotides and derivatives	Nucleotides and derivatives	2457-80-9	A	34675000	36515000	32549000	35982000	38213000	36327000	0.745504	1.06539	0.0913752	insig
pme1692	C10H13N4O8P	Inosine 5'-monophosphate	Nucleotides and derivatives	Nucleotides and derivatives	131-99-7	B	16511	16488	15471	28410	31766	24012	1.10734	1.73691	0.796523	insig
pme2651	C21H28N7O17P3	NADP	Nucleotides and derivatives	Nucleotides and derivatives	53-59-8	B	225220	201870	207800	270040	360660	255670	0.952646	1.3961	0.481402	insig
pme3007	C9H14N2O12P2	Uridine 5’-diphosphate	Nucleotides and derivatives	Nucleotides and derivatives	27821-45-0	A	54817	52791	60146	73450	73430	78067	1.11055	1.34093	0.423238	insig
pme3174	C9H14N3O8P	Cytidine 5'-monophosphate(Cytidylic acid)	Nucleotides and derivatives	Nucleotides and derivatives	63-37-6	B	35193	36068	45725	41409	51749	44561	0.711806	1.17723	0.235392	insig
pme3184	C10H14N5O6P	2'-Deoxyadenosine-5'-monophosphate	Nucleotides and derivatives	Nucleotides and derivatives	653-63-4	B	436230	388800	371460	758350	757850	601130	1.10377	1.76962	0.823438	insig
pme3188	C9H13N2O9P	Uridine 5'-monophosphate	Nucleotides and derivatives	Nucleotides and derivatives	58-97-9	A	228310	190070	229400	359190	342440	367620	1.12198	1.65064	0.723023	insig
pme3732	C9H13N3O5	Cytidine	Nucleotides and derivatives	Nucleotides and derivatives	65-46-3	A	882340	788370	886680	1624700	1496400	1638300	1.14544	1.86104	0.896108	insig
pme3967	C12H17N5O5	2-(Dimethylamino)guanosine	Nucleotides and derivatives	Nucleotides and derivatives	2140-67-2	B	222880	197380	192590	349980	326660	282230	1.09445	1.56461	0.645801	insig
mws0057	C21H22O11	Eriodictyol 7-O-glucoside	Flavonoids	Dihydroflavone	38965-51-4	B	3041900	2660000	2409100	950670	1106300	1308500	1.12176	0.414927	-1.26907	down
VLmqp01858	C36H43O24+	Cyanidin 3-O-hexoside-malonylhexoside-hexoside	Flavonoids	Anthocyanins	-	A	866920	947490	1051400	321690	364800	354690	1.14899	0.363311	-1.46072	down
VLmqp02678	C50H61O28+	Malvidin 3-p-coumaroylrutinoside-5-glucoside-4'-glucoside	Flavonoids	Anthocyanins	-	A	780470	659240	644940	348820	353140	325550	1.13917	0.492893	-1.02065	down
VLmqp03247	C36H37O20+	Delphinidin 3-O-caffeoylhexoside-hexoside	Flavonoids	Anthocyanins	-	A	6662100	7224100	6499700	2661600	2867500	2700600	1.15463	0.403696	-1.30866	down
Hmpp003270	C21H20O11	Luteolin-4'-O-β-D-glucoside	Flavonoids	Flavonoid	-	B	13591000	14555000	13841000	4727300	4937500	4790300	1.15775	0.344276	-1.53836	down
Lmlp003531	C21H20O11	Luteolin 3'-O-β-D-glucoside	Flavonoids	Flavonoid	5154-41-6	B	13970000	15948000	15679000	5345100	6198800	6973800	1.1381	0.406117	-1.30003	down
CWJP002051	C42H46O23	Kaempferol-3-O-p-coumaroyl-sophoroside-7-O-glucoside	Flavonoids	Flavonols	-	A	416650	490470	403650	242160	249080	151780	1.0496	0.490567	-1.02748	down
Hmbn002228	C37H38O19	kaeperferol-3-O-[2-O-(6-O-E-feruloyl)-β-D-glucopyranosyl]-β-galactopyranoside	Flavonoids	Flavonols	-	B	2268000	2229600	2749200	683430	1062200	886710	1.11591	0.363242	-1.461	down
Lmbp003230	C27H30O15	Kaempferol-3-O-neohesperidoside	Flavonoids	Flavonols	32602-81-6	A	25753	24830	33194	3298.9	6860.9	6496.4	1.10909	0.198816	-2.33049	down
Lmbp003393	C21H20O11	Quercetin-3-O-α-L-rhamnopyranoside	Flavonoids	Flavonols	-	B	15049000	16499000	15274000	5014200	6010500	5456000	1.15163	0.351986	-1.50641	down
Lmmp003217	C30H26O13	Kaempferol 3-O-β-d-(6''-O-(E)-p-coumaroyl) glucopyranoside	Flavonoids	Flavonols	-	B	34671	25973	29115	7631.1	8280	6805.2	1.14631	0.253081	-1.98233	down
Lnrp102522	C33H40O20	Kaempferol glc-glc-rha	Flavonoids	Flavonols	-	B	181580	147080	213970	40193	29093	31420	1.14173	0.185589	-2.42982	down
VLmqp02349	C36H42O24	Kaempferol-hexoside-malonylhexoside-hexoside	Flavonoids	Flavonols	-	A	930200	736750	580820	273850	206620	270110	1.10873	0.333922	-1.58242	down
Zmhn003565	C23H22O12	Kaempferol 3-O-(6″-O-acetyl) glycoside	Flavonoids	Flavonols	-	A	7796400	5977200	5076400	2991100	1758500	3017600	1.04203	0.412053	-1.2791	down
mws0089	C21H20O11	Kaempferol 7-O-glucosdie	Flavonoids	Flavonols	16290-07-6	A	10445000	10241000	9643200	2575600	2236500	2391800	1.15622	0.237524	-2.07386	down
mws0913	C21H20O11	Trifolin	Flavonoids	Flavonols	23627-87-4	B	8638500	10446000	10066000	2810400	2739400	2522900	1.15278	0.276932	-1.8524	down
mws1068	C15H10O6	Kaempferol	Flavonoids	Flavonols	520-18-3	A	36792	29686	32782	16017	15760	7769.7	1.03274	0.398415	-1.32766	down
mws2209	C21H20O11	Astragalin	Flavonoids	Flavonols	480-10-4	A	9670100	11121000	9524700	2235300	2324800	2305200	1.1562	0.226459	-2.14268	down
pme0369	C27H30O15	Kaempferol 3-O-rutinoside(Nicotiflorin)	Flavonoids	Flavonols	17650-84-9	B	2345500	2195700	2018500	744430	733230	773650	1.15438	0.343203	-1.54287	down
pmn001583	C27H30O16	Bioquercetin	Flavonoids	Flavonols	52525-35-6	B	5416400	5431100	5089900	2793800	2311100	2688900	1.14178	0.489026	-1.03202	down
pmp001168	C17H14O7	Iristectorigenin B	Flavonoids	Isoflavones	39012-01-6	B	5027.2	6367.2	4871.3	9	9	9	1.15847	0.00165993	-9.23466	down
Hmmp002008	C43H49O24+	Petunidin 3-caffeoylrutinoside-5-glucoside	Flavonoids	Anthocyanins	-	A	324910	258040	283390	1271100	1394300	1163600	1.15143	4.41974	2.14396	up
Hmmp002189	C43H49O23+	Petunidin 3-p-coumaroylrutinoside-5-glucoside	Flavonoids	Anthocyanins	-	A	1328300	888650	904740	3288600	3329900	2731000	1.12115	2.99501	1.58256	up
VLmqp02432	C49H59O28+	Petunidin 3-p-coumaroylrutinoside-5-glucoside-4'-glucoside	Flavonoids	Anthocyanins	-	A	26801	32401	41584	98360	119490	114540	1.12823	3.29798	1.72158	up
pmp000002	C17H14O6	Ladanein	Flavonoids	Flavonoid	10176-71-3	B	216780	220460	224340	480070	427990	427430	1.1516	2.01864	1.01338	up
mws1002	C17H14O8	Syringetin	Flavonoids	Flavonols	4423-37-4	A	1865600	1580500	1650300	3614300	4037500	3272300	1.13502	2.14349	1.09996	up
pmp001165	C24H26O13	Iridin	Flavonoids	Isoflavones	491-74-7	B	15971	14371	13558	30812	34981	35708	1.14461	2.3121	1.2092	up
mws1179	C21H22O10	Naringenin-7-O-glucoside	Flavonoids	Dihydroflavone	529-55-5	B	1264700	1119100	1046200	615330	637480	589400	1.13748	0.537087	-0.896771	insig
mws1454	C23H26O11	Persicoside	Flavonoids	Dihydroflavone	28978-03-2	B	694680	662380	697270	473640	450220	511610	1.13012	0.698753	-0.517145	insig
mws0044	C15H12O7	Taxifolin	Flavonoids	Dihydroflavonol	480-18-2	A	2683200	2665600	2676600	3310000	3233900	3092000	1.13187	1.20068	0.263846	insig
Hmmp002240	C40H51O27+	Malvidin 3-p-coumaroylglucoside-5-glucoside-4'-glucoside	Flavonoids	Anthocyanins	-	A	2821600	3008600	3068600	2452300	2486600	2436800	1.11703	0.828842	-0.270831	insig
Hmmp002322	C43H49O22+	Peonidin 3-p-coumaroylrhamnoside-5-glucoside-4'-glucoside	Flavonoids	Anthocyanins	-	A	28492	30048	29765	4362	19812	8609	0.931102	0.371247	-1.42955	insig
Hmmp002324	C44H51O23+	Malvidin 3-p-coumaroylrhamnoside-5-glucoside-4'-glucoside	Flavonoids	Anthocyanins	-	A	8798700	9060800	7938200	6739200	5867600	6847300	1.05689	0.754102	-0.407168	insig
VLmqp01553	C33H41O22+	Delphinidin 3-O-sophoroside-hexoside	Flavonoids	Anthocyanins	-	A	11856000	12207000	9510800	12723000	6096200	12853000	0.233374	0.943361	-0.0841188	insig
VLmqp01828	C36H43O25+	Delphinidin 3-O-hexoside-malonylhexoside-hexoside	Flavonoids	Anthocyanins	-	A	1165700	1390100	928390	1164200	1162900	1164100	0.0775903	1.00201	0.00289971	insig
VLmqp02098	C35H45O21+	Malvidin 3-glucoside-rhamnoside-glucoside	Flavonoids	Anthocyanins	-	A	19257000	19236000	17683000	13811000	13471000	10446000	1.05183	0.671604	-0.574318	insig
VLmqp02290	C42H47O24+	Cyanidin 3-caffeoylsophoroside-5-glucoside	Flavonoids	Anthocyanins	-	A	214670	235880	256150	236120	115020	253340	0.438919	0.855356	-0.225403	insig
mws0171	C27H31O16	Cyanin chloride	Flavonoids	Anthocyanins	2611-67-8	A	54678	46131	39075	38771	79221	24520	0.146085	1.01879	0.0268524	insig
mws1048	C21H21O11	Cyanidin 3-O-galactoside	Flavonoids	Anthocyanins	27661-36-5	A	40209000	30286000	40892000	41918000	40338000	39749000	0.523846	1.09533	0.131359	insig
pmb0550	C21H21ClO11	Cyanidin 3-O-glucoside (Kuromanin)	Flavonoids	Anthocyanins	7084-24-4	A	40590000	38923000	37904000	33926000	34672000	37015000	0.984673	0.899469	-0.152854	insig
pmb0557	C27H24O17	Cyanidin O-malonyl-malonylhexoside	Flavonoids	Anthocyanins	-	B	9726.6	8176.5	3469.9	4597.9	3769.9	9	0.597525	0.391934	-1.35132	insig
pmb2957	C24H18O10	Cyanidin O-syringic acid	Flavonoids	Anthocyanins	-	B	74161	81036	92403	52071	45649	53074	1.10324	0.609023	-0.715432	insig
pme0444	C23H25O12+	Malvidin 3-O-glucoside (Oenin)	Flavonoids	Anthocyanins	18470-06-9	A	6125900	5641400	6532500	3390100	3214400	4110300	1.10411	0.585515	-0.772223	insig
Hmcn001884	C21H20O12	6-Hydroxyluteolin 5-glucoside	Flavonoids	Flavonoid	-	B	42955000	45966000	46970000	27044000	22500000	26262000	1.13274	0.557844	-0.842066	insig
Lmzn002203	C21H22O11	eriodictyol-7-glucoside	Flavonoids	Flavonoid	-	B	3047500	3315100	2985400	2039300	1887500	2134000	1.13115	0.648353	-0.625149	insig
Zmhn003534	C21H22O10	Naringenin-O-glucoside	Flavonoids	Flavonoid	-	B	2134100	2216400	1998600	1486200	1535800	1340600	1.1186	0.687121	-0.541364	insig
Zmhp003514	C16H12O6	6,7,8-tetrahydroxy-5-methoxyflavone	Flavonoids	Flavonoid	-	B	3151400	2973100	2802800	2215300	1962000	1998300	1.11673	0.691766	-0.531645	insig
Zmhp004065	C18H16O7	7，8-dihydroxy-5,6,4' -tetramethoxyflavone	Flavonoids	Flavonoid	-	B	1501700	1383300	1314100	851590	874080	877910	1.14264	0.620033	-0.689583	insig
mws0058	C16H12O6	Diosmetin	Flavonoids	Flavonoid	520-34-3	B	216300	226350	192380	157400	158090	148580	1.09815	0.730784	-0.452482	insig
mws1474	C18H16O7	5,7-Dihydroxy-3',4',5'-trimethoxyflavone	Flavonoids	Flavonoid	18103-42-9	B	64189	58630	53062	33581	32983	40910	1.09098	0.611061	-0.710612	insig
pmb0736	C23H24O12	Tricin 7-O-hexoside	Flavonoids	Flavonoid	-	B	11857000	12335000	11961000	9427200	9623900	10005000	1.13788	0.803698	-0.315274	insig
pme0088	C15H10O6	Luteolin	Flavonoids	Flavonoid	491-70-3	A	19433	15922	15019	19323	18467	26971	0.751908	1.2856	0.362446	insig
pme2459	C21H20O11	Luteolin 7-O-glucoside(Cynaroside)	Flavonoids	Flavonoid	5373-11-5	A	43345000	47848000	42353000	28524000	26231000	24027000	1.12805	0.589924	-0.761399	insig
pmp000003	C16H12O7	Nepetin	Flavonoids	Flavonoid	520-11-6	B	10317000	9700200	9358600	7751800	7953700	7198500	1.0997	0.779689	-0.359029	insig
pmp000113	C20H20O8	5-Hydroxy-6,7,8,3',4'-pentamethoxyflavone	Flavonoids	Flavonoid	2174-59-6	B	9	9	9	9	9	3515.8	0.518486	130.881	7.03212	insig
pmp000579	C22H22O11	Diosmetin-7-O-galactoside	Flavonoids	Flavonoid	-	A	592850	660160	653260	480950	496560	478760	1.11955	0.763937	-0.388475	insig
pmp001127	C16H12O6	Chrysoeriol	Flavonoids	Flavonoid	491-71-4	B	3402300	3428800	3008200	2338900	2215500	2149000	1.12208	0.681288	-0.553663	insig
CWJP002007	C43H48O24	Kaempferol-3-O-feruloylsophoroside-7-O-glucoside	Flavonoids	Flavonols	-	A	239540	147680	205060	261550	394600	313070	0.928515	1.63642	0.710545	insig
CWJP002348	C43H48O24	Kaempferol-3-O-rhamnosyl-sophoroside-7-Oglucoside	Flavonoids	Flavonols	-	B	1076400	1087700	1146400	798510	735650	757440	1.1428	0.692222	-0.530694	insig
Hmcp001329	C32H38O21	Quercetin-O-Pentoside-O-Hexoside-O-Hexoside	Flavonoids	Flavonols	-	A	77161	63006	71460	67233	52177	38318	0.781659	0.745311	-0.424085	insig
Hmcp002207	C22H22O12	Isorhamnetin-7-O-β -D-glucopyranoside	Flavonoids	Flavonols	-	A	2871900	2691800	2711600	2722800	2825900	2760800	0.11072	1.00413	0.00595006	insig
Hmln002199	C23H22O13	Quercetin 3-O-(6''-O-acetyl)-galactoside	Flavonoids	Flavonols	-	B	3665500	4075800	4110700	3628300	2458000	3742600	0.679153	0.829303	-0.270029	insig
Hmmp002187	C34H42O20	Isorhamnetin-O-Hexoside-O-rhamnoside-O-rhamnoside	Flavonoids	Flavonols	-	B	173530	89220	61392	232680	345610	269670	0.983871	2.61601	1.38737	insig
Hmpp003242	C22H22O12	Isorhamnetin-3-O-β-D-glucoside	Flavonoids	Flavonols	-	B	1799000	1816500	1628300	2393600	2029200	1890200	0.879605	1.2039	0.267713	insig
Li512111	C24H24O13	Isorhamnetin acetyl hexoside	Flavonoids	Flavonols	-	B	70164	90620	80104	103170	86886	112100	0.848937	1.25434	0.326931	insig
Lmmn004912	C16H12O7	Quercetin 3-O-methyl ether	Flavonoids	Flavonols	1486-70-0	A	9890000	9754900	8879100	8553300	8518100	8191000	0.989802	0.885654	-0.175185	insig
Lmmp002560	C27H28O18	Quercetin glu-glucuronic acid	Flavonoids	Flavonols	-	B	12299	19590	15584	11547	12351	6619.9	0.804431	0.642848	-0.637452	insig
VLmqp02170	C33H40O21	Kaempferol-hexoside-hexoside-hexoside	Flavonoids	Flavonols	-	A	23279000	22463000	22982000	12896000	19381000	16021000	0.974822	0.702782	-0.508851	insig
mws0059	C27H30O16	Rutin	Flavonoids	Flavonols	153-18-4	B	3453300	3455200	3280600	2090000	2103100	2176300	1.15403	0.625119	-0.677797	insig
mws0061	C21H20O12	Hyperin	Flavonoids	Flavonols	482-36-0	A	68040000	63165000	64437000	38174000	36090000	35004000	1.15099	0.55851	-0.840345	insig
mws0091	C21H20O12	Isoquercitrin	Flavonoids	Flavonols	482-35-9	A	50731000	54638000	51200000	29990000	28920000	32806000	1.14337	0.585786	-0.771553	insig
mws0856	C21H20O12	Spiraeoside	Flavonoids	Flavonols	20229-56-5	B	45921000	43716000	41095000	26441000	22459000	24845000	1.13586	0.564093	-0.825995	insig
mws0917	C17H14O7	3,7-Di-O-methylquercetin	Flavonoids	Flavonols	2068-02-2	A	29454000	29592000	28969000	16087000	16955000	14883000	1.14987	0.544509	-0.876971	insig
mws1290	C30H26O13	Tiliroside	Flavonoids	Flavonols	20316-62-5	B	31263	32956	23558	12652	22704	19330	0.89382	0.623011	-0.682671	insig
mws1329	C21H20O12	Gossypitrin	Flavonoids	Flavonols	491-50-9	A	45529000	47496000	51522000	25430000	24891000	22312000	1.14485	0.502487	-0.992842	insig
pmp000117	C22H24O9	3,5,6,7,8,3′,4′-Heptamethoxyflavone	Flavonoids	Flavonols	1178-24-1	A	91752	95327	90463	132290	132870	146370	1.13942	1.48277	0.568291	insig
pmp001309	C21H20O12	6-Hydroxykaempferol-7-O-glucoside	Flavonoids	Flavonols	-	A	32543000	35701000	34521000	22783000	23387000	24825000	1.13642	0.690848	-0.53356	insig
pmp001312	C33H40O22	6-Hydroxykaempferol-3,7,6-O-triglycoside	Flavonoids	Flavonols	-	A	30527000	23990000	25421000	26953000	26291000	21793000	0.347359	0.93869	-0.0912793	insig
mws1422	C15H14O5	(-)-Epiafzelechin	Flavonoids	Flavanols	24808-04-6	B	110370	145990	55750	83970	219630	142370	0.473616	1.42889	0.514892	insig
pme0309	C8H8O5	Methyl gallate	Flavonoids	Flavanols	99-24-1	B	48324	45259	37272	137390	156580	65749	0.997618	2.74899	1.4589	insig
mws2118	C21H24O10	Phloretin 2'-O-glucoside	Flavonoids	Isoflavones	60-81-1	B	388390	402070	383050	462000	507350	417680	0.946126	1.18195	0.241169	insig
pmp001164	C23H24O12	Iristectorin B	Flavonoids	Isoflavones	94396-09-5	B	9	1271300	1106400	9	9	9	0.820562	1.13555e-05	-16.4263	insig
Hmcp002123	C10H8O4	6-hydroxy-7-methoxycoumarin	Lignans and Coumarins	Coumarins	776-86-3	B	71470	70076	60319	217480	196830	186740	1.14976	2.97748	1.57409	up
Hmdp002169	C10H8O4	6-hydroxy-7-methoxy-coumarin	Lignans and Coumarins	Coumarins	-	B	176930	208180	176310	443590	497090	447170	1.14665	2.47204	1.3057	up
mws1015	C15H16O9	Esculin(6,7-DihydroxyCoumarin-6-glucoside)	Lignans and Coumarins	Coumarins	531-75-9	B	9	9	9	137790	122150	79234	1.15814	12562	13.6168	up
mws1077	C16H18O9	Scopolin	Lignans and Coumarins	Coumarins	531-44-2	A	1188500	1082000	795820	5860800	6813600	6495200	1.14784	6.25166	2.64424	up
mws5039	C15H16O9	Esculin Hydrate	Lignans and Coumarins	Coumarins	66778-17-4	B	245630	221600	247960	549850	623890	547440	1.1494	2.40661	1.267	up
pme2993	C10H8O4	Scopoletin(7-Hydroxy-5-methoxycoumarin)	Lignans and Coumarins	Coumarins	92-61-5	A	122010	138340	112620	274100	281910	306490	1.1438	2.31252	1.20946	up
pmn001375	C26H32O12	1-Hydroxyterpinin monoglucoside	Lignans and Coumarins	Lignans	-	B	145530	160560	127390	224600	211300	229580	1.10072	1.5352	0.61843	insig
mws1013	C9H6O4	Esculetin	Lignans and Coumarins	Coumarins	305-01-1	A	19213000	16725000	19532000	34027000	26413000	31773000	1.0918	1.66239	0.733262	insig
mws1074	C9H6O4	Daphnetin	Lignans and Coumarins	Coumarins	486-35-1	A	20661	37864	36420	50833	35361	37402	0.619583	1.30176	0.380468	insig
pmb0382	C19H14O6	O-Feruloyl 4-hydroxylcoumarin	Lignans and Coumarins	Coumarins	-	A	14737000	11830000	14628000	9516700	8266400	8285300	1.08393	0.632805	-0.660167	insig
pmf0359	C15H16O8	Skimmin	Lignans and Coumarins	Coumarins	93-39-0	A	33086000	30995000	32736000	33037000	28840000	30597000	0.542555	0.955142	-0.0662126	insig
Hmbp000904	C7H6O	Benzaldehyde	Others	Others	100-52-7	B	1043800	737590	970870	342670	358780	294120	1.12661	0.361728	-1.46702	down
Lmtn002796	C21H22O11	Aromadendrin 7-glucoside	Others	Others	-	B	883060	1020900	1018300	511140	536490	388950	1.10744	0.491599	-1.02445	down
pmb3081	C6H11PO11	Glucarate O-Phosphoric acid	Others	Saccharides and Alcohols	-	B	2489600	1648100	2149800	582740	624540	534440	1.13571	0.277013	-1.85197	down
pma1751	C12H15NO7	Nicotinic acid-hexoside	Others	Vitamin	-	B	13689000	13294000	11530000	5232500	5373200	4671300	1.14631	0.396671	-1.33398	down
pmb0764	C6H9NOS	4-Methyl-5-thiazoleethanol	Others	Others	137-00-8	A	10170	12083	12041	37614	33794	38053	1.15091	3.19184	1.67439	up
pmn001423	C19H30O8	Roseoside	Others	Others	-	A	77285	58635	62357	149770	144510	174810	1.12822	2.36583	1.24235	up
pmp001269	C18H39NO	Hexadecyl ethanolamine	Others	Others	-	B	24808	23103	23431	477040	559140	404780	1.15647	20.1979	4.33613	up
mws2523	C12H23O14P	Trehalose 6-phosphate	Others	Saccharides and Alcohols	4484-88-2	B	21862	24788	25460	52639	49954	42099	1.12748	2.00655	1.00471	up
pmf0348	C10H20O3	2,6-Dimethyl-7-octene-2,3,6-triol	Others	Saccharides and Alcohols	73815-21-1	B	147750	172560	144430	357830	381140	364970	1.14826	2.37539	1.24817	up
pmb0789	C14H21NO8	Pyridoxine O-glucoside	Others	Vitamin	-	B	1585100	1494800	1273300	4490600	4041800	4019800	1.14786	2.88344	1.52779	up
pmb0952	C3H2Na3O6P	Thiamine	Others	Vitamin	67-03-8	B	1248200	1359400	1050800	3101900	2844500	3151000	1.14094	2.48672	1.31424	up
pme1383	C8H11NO3	Pyridoxine	Others	Vitamin	65-23-6	A	6608400	5713900	6211000	13237000	14091000	13189000	1.15052	2.18617	1.12841	up
pme2165	C5H4N2O4	Orotic acid	Others	Vitamin	65-86-1	B	30028	30029	25168	99733	86708	72863	1.13763	3.04258	1.6053	up
HmLn002835	C15H18O8	Cis-p-coumaric acid 4-O-glucoside	Others	Others	-	A	1188100	1096400	1136300	593020	577010	560740	1.15479	0.505955	-0.98292	insig
Hmbp001276	C8H8O4	Gallacetophenone	Others	Others	528-21-2	B	5761800	5337300	5788100	4705200	5432000	5199400	0.80982	0.908179	-0.138951	insig
Hmyp002315	C15H10O7	3,5,7,4,- tetrahydroxy-Coumaronochromone	Others	Others	-	B	580960	1023200	430580	283990	317790	141630	0.94178	0.365359	-1.45261	insig
mws0491	C8H11N	Phenethylamine	Others	Others	64-04-0	A	1040600	952880	946870	1552400	1479900	1476600	1.1444	1.53346	0.616788	insig
mws4052	C4H7NO2	1-Aminocyclopropane-1-carboxylic acid	Others	Others	22059-21-8	A	381760	444470	412310	506860	454710	454270	0.883786	1.14315	0.193018	insig
pma0948	C8H11NO	Hydroxyphenethylamine	Others	Others	-	B	4994900	4802300	4929700	8215900	9019100	8600900	1.15247	1.75433	0.810923	insig
pmb0069	C7H7NO	Benzamide	Others	Others	55-21-0	B	291840	258660	265700	428270	425420	414910	1.14251	1.55428	0.636243	insig
pmb1452	C16H35NO2	N-Lauryldiethanolamine	Others	Others	1541-67-9	B	29226	27511	26639	44606	41557	35810	1.08639	1.46293	0.548858	insig
pmb2507	C5H11O7P	2-Deoxyribose 1-phosphate	Others	Others	17210-42-3	B	299610	249670	268030	410880	467490	407850	1.10861	1.57372	0.654182	insig
pme2433	C4H11NO2	Diethanolamine	Others	Others	111-42-2	B	68802	54446	59693	103140	92999	85717	1.07687	1.54069	0.62358	insig
pme2830	C2H8NO4P	O-Phosphorylethanolamine	Others	Others	1071-23-4	B	122220	110540	110050	131200	91054	104250	0.293352	0.952434	-0.0703085	insig
pme3081	C8H12N2O2	4-(Aminomethyl)-5-(hydroxymethyl)-2-methylpyridin-3-ol	Others	Others	85-87-0	A	163670	152390	160320	295250	286200	321510	1.14968	1.89546	0.922549	insig
pmf0141	C8H10O	2-Phenylethanol	Others	Others	60-12-8	B	2148800	2128300	2218700	1746800	3106100	1263200	0.280611	0.941547	-0.0868952	insig
pmp001230	C16H22O4	Senkyunolide M	Others	Others	-	A	720540	688330	753250	850760	893390	797790	1.02827	1.17567	0.233483	insig
Lmyn000239	C6H14O6	Cordycepic acid	Others	Saccharides and Alcohols	69-65-8	A	284580	303360	460990	250620	330070	371130	0.258015	0.90742	-0.140158	insig
mws0198	C6H12O6	D-(+)-Glucose	Others	Saccharides and Alcohols	50-99-7	A	14037000	13827000	9775800	9955000	11034000	11100000	0.593588	0.852528	-0.23018	insig
mws0214	C6H14O6	D-Sorbitol	Others	Saccharides and Alcohols	50-70-4	A	139380	101840	92450	104580	198650	120420	0.488959	1.26967	0.344451	insig
mws0264	C12H22O11	D-(+)-TrehaloseAnhydrous	Others	Saccharides and Alcohols	99-20-7	A	1862100	2197800	1920000	2892500	2704800	1700500	0.520318	1.22039	0.28734	insig
mws0866	C6H13O9P	D-Glucose 6-phosphate	Others	Saccharides and Alcohols	56-73-5	A	5208700	5120900	5274900	5705500	6323000	6211100	1.06646	1.16887	0.225112	insig
mws1080	C12H22O11	Galactinol	Others	Saccharides and Alcohols	3687-64-7	A	9817300	12153000	10834000	11193000	13532000	10512000	0.386241	1.07416	0.103206	insig
mws1090	C6H13O9P	Glucose-1-phosphate	Others	Saccharides and Alcohols	59-56-3	A	4069000	4832500	4997300	5920500	5433900	5169500	0.880261	1.18887	0.249594	insig
mws1333	C12H22O11	Melibiose	Others	Saccharides and Alcohols	585-99-9	A	1792800	1799500	1761700	1800200	1830600	1951300	0.729465	1.0426	0.0601908	insig
mws1499	C5H10O5	D-(-)-Arabinose	Others	Saccharides and Alcohols	10323-20-3	A	650060	489040	610400	613780	564790	506930	0.183652	0.963418	-0.053766	insig
mws5038	C12H22O11	Isomaltulose	Others	Saccharides and Alcohols	13718-94-0	A	2029500	3247400	2693600	2892000	2026100	1999700	0.411201	0.867925	-0.204357	insig
mws5040	C12H21O11Na	Turanose	Others	Saccharides and Alcohols	547-25-1	A	5046200	6574600	4706000	3892900	4026200	3546500	0.979927	0.702256	-0.50993	insig
pma0134	C4H9O7P	D(-)-Threose	Others	Saccharides and Alcohols	95-43-2	B	406000	346070	384580	663760	664420	659070	1.14308	1.74834	0.805985	insig
pma2987	C6H11N3O	Histidinol	Others	Saccharides and Alcohols	4836-52-6	B	44606000	43449000	45203000	46860000	44942000	47634000	0.851825	1.04636	0.0653809	insig
pmb0786	C6H13NO5	Glucosamine	Others	Saccharides and Alcohols	3416-24-8	B	774980	489790	672490	548550	462390	637750	0.485336	0.851042	-0.232697	insig
pme0500	C18H32O16	D-(+)-Melezitose	Others	Saccharides and Alcohols	597-12-6	B	9	5037.2	5004.1	2026.1	5550.7	3112.7	0.423635	1.0636	0.0889558	insig
pme0516	C6H12O6	Inositol	Others	Saccharides and Alcohols	87-89-8	A	2136700	2304400	2128500	1797100	1858800	1571000	1.03723	0.795619	-0.32985	insig
pme0519	C12H22O11	D-(+)-Sucrose	Others	Saccharides and Alcohols	57-50-1	A	5426400	5519200	4540100	5218800	5351800	5795400	0.445325	1.05685	0.0797652	insig
pme0534	C6H12O7	Gluconic acid	Others	Saccharides and Alcohols	526-95-4	A	744560	904300	887280	1021700	1159100	948170	0.899094	1.23375	0.303053	insig
pme1021	C6H10O6	D-(+)-Glucono-1,5-lactone	Others	Saccharides and Alcohols	90-80-2	B	2512800	2455200	3190300	1862300	1935000	2105400	1.00572	0.723521	-0.466894	insig
pme1261	C9H19NO4	Pantothenol	Others	Saccharides and Alcohols	16485-10-2	A	415120	449390	436550	488230	517690	478150	1.0337	1.14066	0.189872	insig
pme2134	C15H11O6	DL-threitol	Others	Saccharides and Alcohols	6968-16-7	B	1144500	1094500	1108100	1156700	1032200	1110100	0.241118	0.985629	-0.0208829	insig
pme2237	C6H14O6	Dulcitol	Others	Saccharides and Alcohols	608-66-2	B	64548	73761	78965	62237	63727	57616	0.90513	0.844924	-0.243107	insig
pme2253	C6H10O6	L-Gulonic-γ-lactone	Others	Saccharides and Alcohols	1128-23-0	B	363930	363130	431060	238870	386400	371400	0.53257	0.860593	-0.216597	insig
pme2755	C7H11NO5	N-Acetyl-D-glucosamine	Others	Saccharides and Alcohols	7512-17-6	B	1015600	1104900	1018900	913360	898180	780050	0.997937	0.825505	-0.276651	insig
pme3313	C6H13O9P	D-Fructose 6-phosphate	Others	Saccharides and Alcohols	643-13-0	B	2096500	1877900	1782000	2324200	2201100	2481800	0.995547	1.21727	0.283651	insig
pme3705	C6H10O7	D-Glucoronic acid	Others	Saccharides and Alcohols	6556-12-3	A	808110	772910	886900	875530	861180	655080	0.213199	0.969152	-0.0452049	insig
pmf0138	C6H12O6	D-(+)-Mannose	Others	Saccharides and Alcohols	3458-28-4	B	26942000	27529000	30680000	26965000	21547000	28462000	0.569152	0.903971	-0.145652	insig
pmf0139	C6H12O6	D-(+)-Galactose	Others	Saccharides and Alcohols	59-23-4	B	18729000	23473000	21790000	17460000	17300000	15018000	0.967196	0.777878	-0.362383	insig
pmf0174	C10H22O	1-Decanol	Others	Saccharides and Alcohols	112-30-1	B	3630000	3318600	3747400	3699100	3613500	3234500	0.150288	0.986079	-0.020225	insig
pmf0175	C10H22O	2-Decanol	Others	Saccharides and Alcohols	1120-06-5	B	3668800	3493200	3791800	4047000	3641800	3509100	0.241295	1.02228	0.0317968	insig
pmf0256	C6H14O	3-Methyl-1-pentanol	Others	Saccharides and Alcohols	589-35-5	B	18497	25019	17100	37829	29160	29603	0.991143	1.59351	0.672205	insig
Hmfn00531	C6H8O6	L-Ascorbic acid	Others	Vitamin	50-81-7	B	37798	45353	9	30308	23293	30863	0.458871	1.01568	0.0224468	insig
mws0133	C6H6N2O	Nicotinamide	Others	Vitamin	98-92-0	A	517760	521660	492780	498690	498260	520510	0.234974	0.99038	-0.0139461	insig
mws0232	C17H20N4O6	Riboflavin	Others	Vitamin	83-88-5	A	477850	379450	445510	598200	598550	546590	1.03428	1.33814	0.420227	insig
mws1337	C9H17NO5	D-Pantothenic Acid	Others	Vitamin	79-83-4	A	7944900	8400100	8019300	12639000	12533000	12563000	1.15521	1.54878	0.631135	insig
pma3101	C11H14NO6+	Nicotinate ribonucleoside	Others	Vitamin	17720-18-2	B	5417800	5585800	5214200	6876700	7748200	6962400	1.10955	1.33109	0.412605	insig
pmb0790	C20H31NO13	Pyridoxine di-O-hexoside	Others	Vitamin	-	B	5745.5	4114.5	3897.2	7650.6	5994.2	7150.1	0.964687	1.51156	0.596043	insig
pmb0801	C14H19NO9	4-Pyridoxic acid O-hexoside	Others	Vitamin	-	A	221640	227130	197230	388510	377200	326820	1.12105	1.69122	0.758067	insig
pmb0803	C24H29NO11	Pyridoxine O-feruloyl hexoside	Others	Vitamin	-	B	16365	18459	12674	29820	23461	29416	1.04431	1.74106	0.799968	insig
pme0490	C6H5NO2	Nicotinic acid	Others	Vitamin	59-67-6	A	3714100	3795000	3794500	2378600	2139100	2517300	1.13559	0.622368	-0.68416	insig
pme1709	C7H7NO2	Nicotinic Acid Methyl Ester (Methyl Nicotinate)	Others	Vitamin	93-60-7	B	1232000	1402200	1299700	1048300	990110	999800	1.10297	0.772315	-0.372739	insig
pme2266	C10H16N2O3S	Biotin	Others	Vitamin	58-85-5	B	169610	180700	158130	319520	309550	307050	1.14905	1.84116	0.880616	insig
pme2596	C8H9NO4	4-Pyridoxic acid	Others	Vitamin	82-82-6	B	313600	369210	313500	475600	427550	459090	1.07662	1.36729	0.451314	insig
HmLn000873	C13H16O10	2-O-galloyl-β-D- glucose	Tannins	Tannin	-	B	632640	769300	693420	4281800	5156900	4420500	1.15452	6.61423	2.72557	up
mws1433	C18H19NO4	N-Feruloyltyramine	Alkaloids	Phenolamine	66648-43-9	B	9659.8	4388.7	14223	47050	53956	52915	1.08057	5.44439	2.44477	up
pmp001200	C18H19NO4	Methoxy-N-Caffeoyltyramine	Alkaloids	Phenolamine	-	B	13276	8647.3	22342	66593	62050	67367	1.0926	4.42807	2.14668	up
pmp001256	C18H19NO4	N-Cis-feruloyltyramine	Alkaloids	Phenolamine	80510-09-4	B	15339	15092	29656	103010	102940	94688	1.11846	5.00338	2.3229	up
mws1383	C12H10N4O2	Lumichrome	Alkaloids	Alkaloids	1086-80-2	B	12277	10903	12754	27925	23884	21229	1.12118	2.03256	1.0233	up
pmb1912	C20H23N7O7	10-Formyl-THF	Alkaloids	Alkaloids	2800-34-2	B	113230	136950	140260	263440	255640	367260	1.09978	2.27011	1.18276	up
pmb2211	C19H38N2O3	Cocamidopropyl betaine	Alkaloids	Alkaloids	4292-10-8	A	415510	392370	365520	1061200	1102000	1038500	1.15513	2.72857	1.44814	up
pmp001198	C6H13NO2	6-Deoxyfagomine	Alkaloids	Alkaloids	197449-09-5	A	2198200	2100600	2037400	4251600	4853100	4855600	1.14982	2.20326	1.13964	up
pmp001272	C23H44NO7P	3-{(2-Aminoethoxy)(hydroxy)phosphoryl]oxy}-2-12-octadecadienoate	Alkaloids	Alkaloids	-	A	4879200	4698100	4597900	10264000	9972600	9535900	1.1558	2.10032	1.07061	up
pmp001277	C21H44NO7P	3-{(2-Aminoethoxy)(hydroxy)phosphoryl]oxy}-2-hydroxypropyl palmitate	Alkaloids	Alkaloids	-	A	3146800	3026300	2885400	6115700	7043300	7024800	1.14878	2.22816	1.15585	up
pmp001287	C8H9N	N-Benzylmethylene isomethylamine	Alkaloids	Alkaloids	-	A	2417000	2409700	2314900	9212500	9247500	8891300	1.15845	3.82986	1.93729	up
pme0543	C9H7NO2	Indole-5-carboxylic acid	Alkaloids	Plumerane	1670-81-1	B	16345	17999	18613	56487	50627	47701	1.15092	2.92341	1.54765	up
pme2244	C11H11NO2	3-Indolepropionic acid	Alkaloids	Plumerane	830-96-6	B	9	9	9	138850	139490	138420	1.15887	15435.6	13.914	up
pme2723	C9H7NO	Indole-3-carboxaldehyde	Alkaloids	Plumerane	487-89-8	B	57075	54861	51027	127750	108560	108810	1.14312	2.11778	1.08255	up
mws0017	C7H19N3	Spermidine	Alkaloids	Phenolamine	124-20-9	B	1944000	2006000	1698100	1926800	1866300	2027000	0.317193	1.03045	0.0432783	insig
mws0018	C10H26N4	Spermine	Alkaloids	Phenolamine	71-44-3	B	22332000	22015000	20072000	22698000	21267000	19768000	0.122303	0.989351	-0.0154457	insig
pmb0489	C19H28N2O7	N-Hexosyl-p-coumaroyl putrescine	Alkaloids	Phenolamine	-	B	9953.2	10406	12929	7875.7	8401.3	10953	0.720087	0.818008	-0.289814	insig
pmb0490	C13H18N2O2	N-p-Coumaroyl putrescine	Alkaloids	Phenolamine	34136-53-3	A	1028300	953730	1010700	837050	836450	832410	1.122	0.837332	-0.256128	insig
pmb0501	C5H14N4	Agmatine	Alkaloids	Phenolamine	306-60-5	B	272020	253010	236320	493210	495370	446030	1.14312	1.8843	0.914027	insig
pmb0896	C14H20N2O3	N'-Feruloyl putrescine	Alkaloids	Phenolamine	-	A	1689500	1836100	1842600	2487500	2297200	2738100	1.09508	1.40136	0.486831	insig
pmn001727	C24H29NO9	N-(4-O-(β-D-Glucopyranosyl)-E-feruloyl)-tyramine	Alkaloids	Phenolamine	-	B	107940	94784	125970	212000	175340	163860	1.06259	1.67694	0.745831	insig
Lmzp003276	C18H39NO3	2-amino-octadecane-1，3，4-triol	Alkaloids	Alkaloids	-	A	963320	1022500	954850	1056800	894890	976940	0.0635874	0.995906	-0.00591896	insig
mws0191	C5H11NO2	Betaine	Alkaloids	Alkaloids	107-43-7	A	639260	535600	539950	806660	806620	820380	1.10169	1.4192	0.505079	insig
pmb0374	C5H5N5	Aminopurine	Alkaloids	Alkaloids	452-06-2	B	442750	413240	373230	720630	680340	634680	1.12622	1.65605	0.727746	insig
pme2268	C7H7NO2	Trigonelline	Alkaloids	Alkaloids	535-83-1	A	7506500	6794200	7327200	4938500	5263200	5366400	1.1274	0.719816	-0.474301	insig
pmp001193	C2H7NO3S	Taurine	Alkaloids	Alkaloids	107-35-7	A	735550	742420	697140	816360	720260	809430	0.741065	1.07859	0.109145	insig
pmp001274	C28H48NO7P	2-Hydroxy-5,8,11,14,17-icosapentaenoyloxy ]propyl-2-(trimethylammonio)ethyl phosphate	Alkaloids	Alkaloids	-	A	68248	78286	72822	131590	149150	105020	1.07706	1.7586	0.814429	insig
pmb0818	C11H11NO3	Methoxyindoleacetic acid	Alkaloids	Plumerane	3471-31-6	B	825360	769940	780930	725340	740140	792650	0.694069	0.950299	-0.0735459	insig
pmb1096	C8H7N	Indole	Alkaloids	Plumerane	120-72-9	A	394140	258830	398710	297890	340450	338220	0.217865	0.928571	-0.106915	insig
pmp000208	C16H10N2O2	Indirubin	Alkaloids	Plumerane	479-41-4	B	10710	12187	10827	26766	15774	18549	1.00894	1.81144	0.857137	insig
pmp000702	C22H30O14	3'-O-D-glucosylgentiopicroside	Terpenoids	Sesquiterpenoids	-	B	748580	771060	818060	843260	717630	1008700	0.449919	1.0992	0.136448	insig
mws4053	C30H48O3	Ursolic acid	Terpenoids	Triterpene	77-52-1	B	7389.7	6871.6	9422.3	9677.6	8188	8189.3	0.483699	1.10012	0.137666	insig
pme2380	C5H6O5	A-Ketoglutaric acid	Organic acids	Organic acids	328-50-7	B	2442800	2437000	2459500	705470	854010	693820	1.1518	0.307018	-1.7036	down
mws0154	C7H10O5	Shikimic acid	Organic acids	Organic acids	138-59-0	A	51370	56932	68344	10986000	11649000	10269000	1.1581	186.271	7.54126	up
mws0159	C9H8O3	Phenylpyruvic acid	Organic acids	Organic acids	156-06-9	B	385170	417070	370790	1530200	1520400	1241100	1.15075	3.65864	1.87131	up
mws0237	C9H16O4	Anchoic Acid	Organic acids	Organic acids	123-99-9	A	1542100	1415900	1318300	3247200	3451300	3332500	1.15155	2.34572	1.23003	up
mws0274	C9H10O3	Phenyllactate(PLA)	Organic acids	Organic acids	828-01-3	B	16071	14811	16329	166190	183540	166050	1.15801	10.925	3.44956	up
mws0376	C4H4O4	Fumaric acid	Organic acids	Organic acids	110-17-8	B	262000	285860	283240	542470	599860	534680	1.14895	2.01782	1.0128	up
mws0639	C7H6O4	2,3-Dihydroxybenzoic Acid	Organic acids	Organic acids	303-38-8	B	317480	308740	304310	816830	824050	975190	1.15142	2.81138	1.49128	up
pme0274	C6H13NO2	6-Aminocaproic acid	Organic acids	Organic acids	60-32-2	B	1743500	1715600	1621700	4561400	4539300	4480200	1.15773	2.67298	1.41845	up
pme0286	C6H12O3	2-Hydroxyisocaproic acid	Organic acids	Organic acids	13748-90-8	B	46336	40264	36320	128340	99897	151080	1.12487	3.08589	1.62568	up
pme3011	C4H9NO2	γ-Aminobutyric acid	Organic acids	Organic acids	56-12-2	B	360580	244570	325560	736980	728820	713890	1.11903	2.34196	1.22772	up
pmf0096	C2H2O4	Oxalic acid	Organic acids	Organic acids	144-62-7	B	304560	260730	299930	813990	912430	832220	1.15164	2.95721	1.56424	up
mws0147	C5H10O3	3-Hydroxy-3-methyl butyric acid	Organic acids	Organic acids	625-08-1	B	475020	488900	465130	370700	401170	337690	1.07404	0.776432	-0.365069	insig
mws0192	C4H6O4	Succinic acid	Organic acids	Organic acids	110-15-6	A	28887000	27342000	28646000	25611000	30418000	26321000	0.327046	0.97025	-0.043571	insig
mws0208	C6H10O4	Adipic Acid	Organic acids	Organic acids	124-04-9	B	1311500	1259200	1226300	1908600	2062100	2006700	1.1489	1.57424	0.654658	insig
mws0242	C8H14O4	SubericAcid	Organic acids	Organic acids	505-48-6	B	194900	159350	170540	273090	236260	282830	1.07966	1.50952	0.594088	insig
mws0277	C7H12O6	Kinic acid	Organic acids	Organic acids	77-95-2	A	8017700	8468800	7758500	10616000	10820000	10371000	1.13451	1.3119	0.391657	insig
mws0281	C6H8O7	Citric Acid	Organic acids	Organic acids	77-92-9	A	14543000	12272000	13429000	10568000	12490000	12813000	0.693733	0.891338	-0.165956	insig
mws0344	C5H10O6	D-Xylonic acid	Organic acids	Organic acids	526-91-0	A	3615800	4170000	4062000	5517800	5198900	5297600	1.10617	1.35167	0.434742	insig
mws0425	C5H6O4	Citraconic acid	Organic acids	Organic acids	498-23-7	B	2026300	2077300	2009100	1741600	1835500	1757000	1.11642	0.872626	-0.196565	insig
mws0470	C4H6O4	Methylmalonic acid	Organic acids	Organic acids	516-05-2	B	28426000	26826000	27870000	22723000	28008000	25211000	0.694786	0.913621	-0.130332	insig
mws0473	C5H8O4	2-Methylsuccinic acid	Organic acids	Organic acids	498-21-5	A	22271000	22346000	21008000	22071000	23737000	22307000	0.605316	1.03794	0.053727	insig
mws0567	C5H11N3O2	4-Guanidinobutyric acid	Organic acids	Organic acids	463-00-3	B	46529000	42590000	45445000	61165000	56708000	55368000	1.10511	1.28742	0.364488	insig
mws0576	C4H8O3	3-Hydroxybutyrate	Organic acids	Organic acids	300-85-6	B	9894600	10144000	9234900	9491200	8776900	8836500	0.826644	0.925909	-0.111058	insig
mws0671	C4H9NO3	L-Homoserine	Organic acids	Organic acids	672-15-1	B	970640	938140	940730	1518800	1379900	1520200	1.14553	1.55076	0.632973	insig
mws0924	C6H10O4	2-Methylglutaric acid	Organic acids	Organic acids	617-62-9	B	1319500	1244400	1234000	1959900	2050800	1983700	1.15201	1.57835	0.658413	insig
mws1189	C6H10O7	D-Galacturonic acid(Gal A)	Organic acids	Organic acids	91510-62-2	A	911750	1048200	937040	909200	813680	858020	0.847978	0.89089	-0.16668	insig
mws1214	C18H26O19	D-Galactopyranuronate	Organic acids	Organic acids	6037-45-2	B	3838.4	5579.6	2705.3	6624	5517	5048.5	0.757749	1.41789	0.503745	insig
mws1709	C4H6O5	Malic acid	Organic acids	Organic acids	636-61-3	A	5464500	5871100	5594600	4219500	4440400	4195900	1.1363	0.759341	-0.39718	insig
mws2125	C3H4KO6P	Phosphoenolpyruvic acid	Organic acids	Organic acids	4265-07-0	B	104360	148250	107690	79450	75825	89530	0.970709	0.679448	-0.557566	insig
mws2184	C11H12O4	Ethyl caffeate	Organic acids	Organic acids	102-37-4	B	104480	105670	102690	88617	97766	89901	1.03414	0.883148	-0.179273	insig
mws2628	C5H11NO2	N-Methyl-4-aminobutyric acid	Organic acids	Organic acids	1119-48-8	B	252410	208090	218160	335940	301500	295630	1.0616	1.37487	0.459296	insig
pma6281	C6H10O4	Methylglutaric acid	Organic acids	Organic acids	18069-17-5	B	82567	71096	78064	79979	80230	72059	0.031316	1.00233	0.00336425	insig
pmb2826	C5H6K2O5	Citramalate	Organic acids	Organic acids	2306-22-1	B	35704000	34685000	35069000	27133000	29009000	27702000	1.13934	0.795046	-0.330889	insig
pme0243	C5H8O4	Glutaric acid	Organic acids	Organic acids	110-94-1	B	17778000	19114000	18015000	13136000	12979000	13090000	1.14861	0.714026	-0.485952	insig
pme0282	C8H6O4	Phthalic acid	Organic acids	Organic acids	88-99-3	B	101400	105980	106250	135370	129020	122630	1.1074	1.234	0.303345	insig
pme0295	C6H11NO3	4-Acetamidobutyric acid	Organic acids	Organic acids	3025-96-5	B	92620	130750	111850	144070	140590	122520	0.776119	1.21466	0.280558	insig
pme1218	C6H5NO2	2-Picolinic acid	Organic acids	Organic acids	98-98-6	B	724320	727730	768860	482100	387520	435910	1.12486	0.587836	-0.766515	insig
pme1730	C2H3NO3	D-Erythronolactone	Organic acids	Organic acids	15667-21-7	B	313610	417150	416310	452920	277230	234530	0.490769	0.840995	-0.249831	insig
pme2006	C9H16O4	Diethyl glutarate	Organic acids	Organic acids	818-38-2	B	49764	38656	34398	66324	65448	65298	1.05758	1.60457	0.682186	insig
pme2589	C6H8O5	Oxoadipic acid	Organic acids	Organic acids	3184-35-8	B	1045300	785370	857710	768490	653710	704230	0.885143	0.790971	-0.338304	insig
pme2601	C3H6O3	3-Hydroxypropanoic acid	Organic acids	Organic acids	503-66-2	B	186310	157960	143340	143710	140390	130800	0.800498	0.850885	-0.232964	insig
pme2761	C5H6O6	4-Hydroxy-2-oxoglutaric acid	Organic acids	Organic acids	1187-99-1	B	854180	787110	969990	611260	540090	423550	1.04399	0.603114	-0.729497	insig
pme3034	C5H8O4	ethylmalonate	Organic acids	Organic acids	601-75-2	B	114510	119210	104300	93140	81949	92769	1.03736	0.792432	-0.33564	insig
pme3096	C5H15ClNO4P	Aminomalonic acid	Organic acids	Organic acids	1068-84-4	B	1173500	1110100	1237100	994950	1136000	1133500	0.672396	0.927216	-0.109022	insig
pme3154	C6H12O4	(Rs)-Mevalonic acid	Organic acids	Organic acids	150-97-0	B	9171800	9586000	10055000	6987500	8137100	7097100	1.06855	0.771244	-0.374741	insig
pme3186	C3H7O6P	Dl-Glyceraldehyde3-phosphate	Organic acids	Organic acids	591-59-3	B	224200	257300	276500	271390	316270	297580	0.831207	1.16786	0.223871	insig
pme3207	C6H6O4	Trans,trans-Muconic acid	Organic acids	Organic acids	3588-17-8	B	2832800	2764800	2524200	1841600	1653500	1857300	1.12478	0.659016	-0.601614	insig
pme3434	C10H12O5	Eudesmic acid (3,4,5-trimethoxybenzoic acid)	Organic acids	Organic acids	-	B	61984	57765	57731	53036	50858	52136	1.07002	0.879141	-0.185833	insig
pmf0066	C31H38O16	2'-Acetylacteoside	Organic acids	Organic acids	94492-24-7	B	39309	31903	9	9	9	9	0.818295	0.000379102	-11.3651	insig
pmf0420	C9H10O2	Benzyl acetate	Organic acids	Organic acids	140-11-4	B	3002.4	3701.3	9	3775.3	31364	10706	0.703394	6.82964	2.77181	insig
pmf0425	C4H6O6	D-tartaric acid	Organic acids	Organic acids	147-71-7	B	1040300	1123400	1085200	825530	785420	844840	1.13151	0.755884	-0.403764	insig
Hmjp007381	C27H46O9	Glyceryl linoleate-O-Hexoside 1	Lipids	Glycerol ester	-	B	7175.9	7038.7	6338.6	20550	14906	15470	1.12696	2.47777	1.30904	up
pmb2444	C21H36O4	MAG(18:3)isomer1	Lipids	Glycerol ester	-	A	1066300	985800	1033600	2404000	2417300	2494600	1.15689	2.3709	1.24544	up
pmn001495	C19H38O4	Hexadecanoic acid 2,3-dihydroxypropyl ester	Lipids	Glycerol ester	542-44-9	A	210300	214480	212230	699160	734500	653630	1.15688	3.2767	1.71224	up
mws0126	C26H54NO7P	1-Stearoyl-sn-glycero-3-phosphocholine	Lipids	LPC	19420-57-6	A	216990	201880	165450	687740	844320	746290	1.14649	3.89915	1.96316	up
pmb0859	C26H52NO7P	LysoPC 18:1 (2n isomer)	Lipids	LPC	-	B	955620	995440	937840	2877800	3224400	2830100	1.15516	3.09194	1.62851	up
pmb0873	C26H50NO7P	LysoPC 18:2 (2n isomer)	Lipids	LPC	-	B	1011500	966580	990110	2344800	2677200	2263300	1.15076	2.45446	1.2954	up
pmb2388	C26H54NO7P	LysoPC 18:0 (2n isomer)	Lipids	LPC	-	B	44138	45402	48609	125260	146600	120780	1.14942	2.84215	1.50698	up
pmd0130	C22H46NO7P	LysoPC 14:0(2n isomer)	Lipids	LPC	-	A	16996	16610	15715	58659	62013	57666	1.15745	3.61586	1.85434	up
pmd0132	C24H50NO7P	LysoPC 16:0(2n isomer)	Lipids	LPC	-	A	1924400	1891200	2000100	4709800	5079000	4811000	1.15662	2.51041	1.32792	up
pmd0136	C26H54NO7P	LysoPC 18:0	Lipids	LPC	-	A	269740	227180	173370	717870	1160200	1074700	1.11982	4.40521	2.13921	up
pmb0856	C23H46NO7P	LysoPE 18:1(2n isomer)	Lipids	LPE	-	B	61373	59164	55523	139390	128790	129180	1.1538	2.25696	1.17438	up
pmb0874	C23H44NO7P	LysoPE 18:2(2n isomer)	Lipids	LPE	-	A	655040	657710	568310	1412300	1385900	1248500	1.14445	2.15129	1.1052	up
pmb0876	C21H44NO7P	LysoPE 16:0	Lipids	LPE	53862-35-4	A	3078300	2669600	2809000	5653700	6865100	6609700	1.14027	2.23545	1.16056	up
pmb0883	C23H48NO7P	LysoPE 18:0	Lipids	LPE	69747-55-3	B	4472.4	4166.8	4160.2	17983	17025	18364	1.15775	4.16988	2.06001	up
pmd0160	C21H44NO7P	LysoPE 16:0(2n isomer)	Lipids	LPE	-	A	5815200	5444600	5480900	12054000	13242000	12460000	1.15466	2.25534	1.17335	up
HmLn006021	C18H32O5	oxylipin	Lipids	Free fatty acids	-	A	111460	110520	114640	337980	361560	359370	1.15776	3.14571	1.65339	up
YC512117	C18H28O2	Octadecatetraenoic acid	Lipids	Free fatty acids	20290-75-9	B	9	9	9	5166.2	3040.4	2571.9	1.15607	399.204	8.64098	up
mws0119	C14H28O2	Myristic Acid	Lipids	Free fatty acids	544-63-8	A	445630	493920	556750	1080700	920000	1120700	1.12675	2.08608	1.06079	up
mws0366	C18H30O2	γ-Linolenic Acid	Lipids	Free fatty acids	506-26-3	A	4521300	4673200	3736000	11162000	7487100	12320000	1.07993	2.39504	1.26005	up
mws2623	C18H34O2	11-Octadecanoic acid(Vaccenic acid)	Lipids	Free fatty acids	506-17-2	A	35720	39788	49691	137540	147590	131020	1.14203	3.32391	1.73288	up
pma3606	C18H30O3	9-Hydroxy-(10E,12Z,15Z)-octadecatrienoic acid	Lipids	Free fatty acids	-	B	122510	123050	121380	551630	487690	482380	1.15683	4.147	2.05207	up
pmb0889	C18H30O2	Punicic acid	Lipids	Free fatty acids	544-72-9	A	424070	419420	449230	1699700	1758600	1700100	1.1581	3.99035	1.99651	up
pmb1574	C18H28O2	Octadecadien-6-ynoic acid	Lipids	Free fatty acids	-	B	143720	130650	118470	310270	306250	240680	1.12273	2.18206	1.12569	up
pmb2778	C18H32O3	9,10-EODE	Lipids	Free fatty acids	65167-83-1	A	629440	624270	600830	2240800	2324200	2134500	1.15773	3.61249	1.85299	up
pmb2786	C18H30O3	9-HOTrE	Lipids	Free fatty acids	89886-42-0	B	80538	82827	82759	199140	214760	193560	1.15578	2.46811	1.3034	up
pmb2787	C18H30O3	9-KODE	Lipids	Free fatty acids	54232-59-6	B	14906	13365	13813	46084	44143	44963	1.15695	3.21238	1.68364	up
pmb2799	C18H32O3	12,13-EODE	Lipids	Free fatty acids	6799-85-5	B	4446.8	4120.6	5518.6	21051	20088	21954	1.15038	4.47913	2.16322	up
pmn001578	C16H32O2	Hexadecanoic acid	Lipids	Free fatty acids	57-10-3	A	762030	860450	825610	1750300	2178900	1638700	1.12931	2.27439	1.18548	up
pmn001611	C16H30O2	Palmitoleic acid	Lipids	Free fatty acids	373-49-9	B	202590	165460	200530	574800	679940	586370	1.14696	3.23808	1.69514	up
pmn001688	C18H32O3	9S-Hyroxy-10E,12E-octadecadienoic acid	Lipids	Free fatty acids	-	B	328610	316810	312570	1516500	1500600	1445300	1.15848	4.65809	2.21974	up
pmn001691	C18H32O5	9,12,13-Trihyroxy-10,15-octadecadienoic acid	Lipids	Free fatty acids	-	A	47470	48013	47396	200950	189420	183910	1.15808	4.01935	2.00696	up
pmn001694	C18H34O5	9,10,13-Trihyroxy-11-octadecadienoic acid	Lipids	Free fatty acids	-	A	208270	216290	204970	682240	672840	660960	1.15832	3.20245	1.67918	up
Hmyn005706	C31H58O14	DMGM(16:0)	Lipids	Glycerol ester	-	B	4331.9	4093.2	4363.6	8917.9	7836.5	7668	1.14468	1.90969	0.933335	insig
Hmyn007081	C22H43O9P	LysoPG(16:1)	Lipids	Glycerol ester	-	B	68528	78544	69220	112310	138920	127260	1.11796	1.7499	0.807275	insig
Hmyn007168	C22H45O9P	LysoPG(16:0)	Lipids	Glycerol ester	-	A	187760	357510	363490	511480	731540	541070	0.951434	1.96321	0.973217	insig
Hmyp007589	C41H70NO11P	PE(18:3/18:3+O3)	Lipids	Glycerol ester	-	A	50217	30472	37558	62337	27129	47446	0.224491	1.15785	0.211445	insig
pmb0287	C21H34O4	MAG(18:4)	Lipids	Glycerol ester	-	B	13397	12159	16098	16810	14483	16472	0.694421	1.14671	0.197499	insig
pmb0890	C21H38O4	MAG(18:2)	Lipids	Glycerol ester	-	A	183180	152240	162290	226100	286780	309620	1.06083	1.65257	0.72471	insig
pmb2325	C21H36O4	MAG(18:3)isomer2	Lipids	Glycerol ester	-	A	11448	7629.1	9673.9	16636	20188	17696	1.07509	1.89628	0.923173	insig
pmb2363	C21H40O4	MAG(18:1)isomer1	Lipids	Glycerol ester	-	B	9173.4	6030.2	7194.5	8435.7	7086.6	6258.7	0.0782811	0.972449	-0.0403062	insig
pmp001283	C21H38O4	Glyceryl linoleate	Lipids	Glycerol ester	26545-74-4	B	5652.8	9	4153	12171	9667.9	12415	0.666013	3.49003	1.80324	insig
mws0120	C8H20NO6P	Choline alfoscerate	Lipids	PC	28319-77-9	A	1994800	2024900	2142800	1094200	949170	1399100	1.08019	0.558616	-0.840072	insig
pmp001250	C26H51NO7P+	PC(18:2)	Lipids	PC	-	A	21317000	21428000	20982000	26540000	26644000	25585000	1.14835	1.23604	0.305723	insig
pmp001251	C26H51NO7P+	PC(18:2)isomer	Lipids	PC	-	A	32878000	31814000	32282000	39764000	39150000	38833000	1.15061	1.21421	0.28002	insig
pmb0767	C18H39NO2	D-erythro-Dihydrosphingosine	Lipids	Sphingolipids	764-22-7	A	106950	87590	88931	82658	88540	93102	0.483288	0.932371	-0.101025	insig
pmb2221	C18H39NO3	4-Hydroxysphinganine	Lipids	Sphingolipids	554-62-1	B	1806300	1676300	1637500	2253700	2719700	2676000	1.0983	1.49399	0.579175	insig
pmp001264	C16H35NO2	Hexadecylsphingosine	Lipids	Sphingolipids	-	A	5557100	4953100	5350900	6120900	5564500	5579200	0.785985	1.08849	0.122324	insig
Hmqp006235	C21H46N3O9P	LysoPC 18:4	Lipids	LPC	-	A	414810	409710	404490	653830	685450	604880	1.14377	1.58189	0.66165	insig
pmb0848	C24H48NO7P	LysoPC 16:1 (2n isomer)	Lipids	LPC	-	B	573070	562750	573140	826130	905560	824510	1.1446	1.49576	0.580882	insig
pmb0854	C26H48NO7P	LysoPC 18:3	Lipids	LPC	-	A	10867000	10399000	10676000	17849000	17931000	17163000	1.15567	1.65747	0.728985	insig
pmb0863	C24H46NO7P	LysoPC 16:2(2n isomer)	Lipids	LPC	-	A	599260	583530	613110	894010	981280	878230	1.14128	1.53323	0.61657	insig
pmb0865	C26H48NO7P	LysoPC 18:3(2n isomer)	Lipids	LPC	-	A	22079000	22378000	22175000	32422000	32207000	31026000	1.15527	1.43557	0.521625	insig
pmb0866	C22H46NO7P	LysoPC 14:0	Lipids	LPC	-	B	51073	52514	43452	92471	101930	99395	1.13867	1.99808	0.998616	insig
pmp001270	C24H48NO7P	LysoPC(16:1)	Lipids	LPC	-	A	882200	859670	853380	1270100	1421400	1280000	1.14081	1.5303	0.61381	insig
pmp001273	C26H50NO7P	LysoPC(18:2)	Lipids	LPC	-	A	21323000	21791000	20585000	26001000	26338000	25380000	1.13662	1.2201	0.286997	insig
pmp001278	C24H50NO7P	LysoPC(16:0)	Lipids	LPC	-	A	17274000	16865000	16705000	26118000	26103000	27166000	1.15579	1.56138	0.642825	insig
pmp001281	C26H52NO7P	LysoPC(18:1)	Lipids	LPC	-	A	483140	502330	536900	684470	617900	654880	1.09718	1.28566	0.362509	insig
pmb0864	C19H40NO7P	LysoPE 14:0	Lipids	LPE	-	B	12469	12865	14255	25174	24488	24282	1.14848	1.86779	0.901333	insig
pmd0158	C19H40NO7P	LysoPE 14:0 (2n isomer)	Lipids	LPE	-	B	22765	26868	24006	42831	46839	41218	1.13278	1.77743	0.829791	insig
mws0396	C18H34O2	Elaidic Acid	Lipids	Free fatty acids	112-79-8	A	9	161560	183080	485350	286020	340310	0.60387	3.22554	1.68954	insig
mws1490	C18H34O2	Oleic Acid	Lipids	Free fatty acids	112-80-1	B	23468	29036	38532	43750	24673	66181	0.535904	1.47858	0.564212	insig
mws1491	C18H32O2	Linoleic acid	Lipids	Free fatty acids	60-33-3	B	1072400	948140	998470	1278600	1439400	1463300	1.09664	1.38499	0.469876	insig
pmb0885	C18H26O3	4-oxo-9Z,11Z,13E,15E-octadecatetraenoic acid	Lipids	Free fatty acids	-	B	9	2367.8	9	6410.9	4828.7	6217.5	0.901645	7.31708	2.87127	insig
pmb1650	C18H30O2	Octadeca-11E,13E,15Z-trienoic acid	Lipids	Free fatty acids	25575-00-2	B	1521200	1516400	1594800	1783200	1921900	1809700	1.10207	1.19048	0.251549	insig
pmb2789	C18H30O4	13-HpOTrE(r)	Lipids	Free fatty acids	121107-97-9	B	28049	101890	17773	83093	98001	47991	0.597134	1.55089	0.633096	insig
pmb2791	C18H30O4	9-HpOTrE	Lipids	Free fatty acids	111004-08-1	B	18217	54313	14165	60409	71118	34202	0.743254	1.91163	0.934805	insig
pmb2792	C18H30O3	13-HOTrE(r)	Lipids	Free fatty acids	74784-20-6	B	50077	51185	46317	166500	170220	34098	0.635118	2.51267	1.32922	insig
pmb2804	C18H32O4	13-HPODE	Lipids	Free fatty acids	33964-75-9	B	51007	48778	46326	94064	85943	86088	1.1486	1.82118	0.864877	insig
pme2827	C16H32O	Palmitaldehyde	Lipids	Free fatty acids	629-80-1	B	566680	806470	724160	747610	2389500	947760	0.685379	1.94767	0.96175	insig
pmn001686	C16H32O4	10,16-Dihydroxy-palmitic acid	Lipids	Free fatty acids	3233-90-7	A	92395	91040	81608	92599	84771	81930	0.228769	0.978332	-0.0316042	insig
