# Supplementary material for: Suppression of chorismate synthase, which is localized in chloroplasts and peroxisomes, results in abnormal flower development and anthocyanin reduction in petunia
Source: Sci Rep. 2020 Jul 2;10:10846. doi: 10.1038/s41598-020-67671-6 (PMC7331636; doi:10.1038/s41598-020-67671-6)
Supplement: Supplementary file 2 — Supplementary file2 (XLSX 9 kb) [file 41598_2020_67671_MOESM2_ESM.xlsx]

## Sheet: Sheet1
Differential organic acids metabolites in PhCS-silenced corollas and control in petunia
Compounds	Class II	VIP	Fold_Change	Log2FC	Type
A-Ketoglutaric acid	Organic acids	1.1518	0.307018	-1.7036	down
Shikimic acid	Organic acids	1.1581	186.271	7.54126	up
Phenylpyruvic acid	Organic acids	1.15075	3.65864	1.87131	up
Anchoic Acid	Organic acids	1.15155	2.34572	1.23003	up
Phenyllactate(PLA)	Organic acids	1.15801	10.925	3.44956	up
Fumaric acid	Organic acids	1.14895	2.01782	1.0128	up
2,3-Dihydroxybenzoic Acid	Organic acids	1.15142	2.81138	1.49128	up
6-Aminocaproic acid	Organic acids	1.15773	2.67298	1.41845	up
2-Hydroxyisocaproic acid	Organic acids	1.12487	3.08589	1.62568	up
γ-Aminobutyric acid	Organic acids	1.11903	2.34196	1.22772	up
Oxalic acid	Organic acids	1.15164	2.95721	1.56424	up
