# Supplementary material for: Suppression of chorismate synthase, which is localized in chloroplasts and peroxisomes, results in abnormal flower development and anthocyanin reduction in petunia
Source: Sci Rep. 2020 Jul 2;10:10846. doi: 10.1038/s41598-020-67671-6 (PMC7331636; doi:10.1038/s41598-020-67671-6)
Supplement: Supplementary file 3 — Supplementary file3 (XLSX 10 kb) [file 41598_2020_67671_MOESM3_ESM.xlsx]

## Sheet: Sheet1
Differential phenolic acids metabolites in PhCS-silenced corollas and control in petunia
Compounds	Class II	VIP	Fold_Change	Log2FC	Type
p-coumaroylmalic acid	Phenolic acids	1.15404	0.303998	-1.71786	down
p-Coumaric acid-O-glycoside	Phenolic acids	1.15727	0.100503	-3.31469	down
Coniferaldehyde	Phenolic acids	1.13466	0.219769	-2.18594	down
3-(4-Hydroxyphenyl)-propionic acid	Phenolic acids	1.15685	0.000319716	-11.6109	down
4-Hydroxybenzaldehyde	Phenolic acids	1.13502	0.362604	-1.46353	down
Isoeugenol	Phenolic acids	1.15831	0.000195437	-12.321	down
Methyl p-coumarate	Phenolic acids	1.15658	0.435311	-1.19988	down
Trans-4-Hydroxycinnamic Acid Methyl Ester	Phenolic acids	1.15645	0.457288	-1.12882	down
Salicin	Phenolic acids	1.09508	0.481523	-1.05432	down
5-O-p-Coumaroyl shikimic acid O-hexoside	Phenolic acids	1.12653	0.402803	-1.31185	down
1-O-p-Coumaroyl quinic acid	Phenolic acids	1.12488	0.459371	-1.12227	down
Benzoic acid	Phenolic acids	1.05153	0.36949	-1.43639	down
1-O-[(E)-p-Cumaroyl]-β-D-glucopyranose	Phenolic acids	1.15871	0.0957496	-3.38459	down
Sinapic acid-hexoside	Phenolic acids	1.14891	3.74926	1.90661	up
Isosinapic acid-hexoside	Phenolic acids	1.13807	4.0251	2.00903	up
Vanillic acid	Phenolic acids	1.15652	2.33562	1.22381	up
2,5-Dihydroxybenzoic acid	Phenolic acids	1.14924	2.77084	1.47033	up
2,4-Dihydroxy benzoic acid	Phenolic acids	1.15693	2.89964	1.53587	up
Anthranilic Acid	Phenolic acids	1.14394	6.75392	2.75573	up
4-Aminobenzoic acid	Phenolic acids	1.15868	176.18	7.4609	up
3-O-Feruloyl quinic acid	Phenolic acids	1.15719	6.28852	2.65272	up
Glucogallin	Phenolic acids	1.15603	7.11318	2.83049	up
Methyl sinapate	Phenolic acids	1.15875	5351.26	12.3857	up
Trihydroxycinnamoylquinic acid	Phenolic acids	1.15067	2.74445	1.45652	up
Rosmarinyl Glucoside	Phenolic acids	1.06967	3.65357	1.86931	up
