# Supplementary material for: Suppression of chorismate synthase, which is localized in chloroplasts and peroxisomes, results in abnormal flower development and anthocyanin reduction in petunia
Source: Sci Rep. 2020 Jul 2;10:10846. doi: 10.1038/s41598-020-67671-6 (PMC7331636; doi:10.1038/s41598-020-67671-6)
Supplement: Supplementary file 4 — Supplementary file4 (XLSX 29 kb) [file 41598_2020_67671_MOESM4_ESM.xlsx]

## Sheet: Sheet2
Differential metabolites in PhCS-silenced corollas and control in petunia
Compounds	Class I	Class II	pTRV2-1	pTRV2-2	pTRV2-3	pTRV2-PhCS-1	pTRV2-PhCS-2	pTRV2-PhCS-3	VIP	Fold_Change	Log2FC	Type
p-coumaroylmalic acid	Phenolic acids	Phenolic acids	10039000	8518100	8664100	2690700	2769400	2815100	1.15404	0.303998	-1.71786	down
p-Coumaric acid-O-glycoside	Phenolic acids	Phenolic acids	2585100	2839000	2345800	271180	258060	251660	1.15727	0.100503	-3.31469	down
Coniferaldehyde	Phenolic acids	Phenolic acids	40448	40966	42509	11769	8668	6797.4	1.13466	0.219769	-2.18594	down
3-(4-Hydroxyphenyl)-propionic acid	Phenolic acids	Phenolic acids	42109	20155	22186	9	9	9	1.15685	0.000319716	-11.6109	down
4-Hydroxybenzaldehyde	Phenolic acids	Phenolic acids	750510	861340	864710	335210	316530	246270	1.13502	0.362604	-1.46353	down
Isoeugenol	Phenolic acids	Phenolic acids	34428	49261	54463	9	9	9	1.15831	0.000195437	-12.321	down
Methyl p-coumarate	Phenolic acids	Phenolic acids	3944400	4316800	4082400	1791700	1782800	1798800	1.15658	0.435311	-1.19988	down
Trans-4-Hydroxycinnamic Acid Methyl Ester	Phenolic acids	Phenolic acids	6707900	6447700	6685500	2978500	3159100	2935500	1.15645	0.457288	-1.12882	down
Salicin	Phenolic acids	Phenolic acids	59538	75534	50130	27685	31261	30233	1.09508	0.481523	-1.05432	down
5-O-p-Coumaroyl shikimic acid O-hexoside	Phenolic acids	Phenolic acids	301680	411250	347490	142240	158070	126830	1.12653	0.402803	-1.31185	down
1-O-p-Coumaroyl quinic acid	Phenolic acids	Phenolic acids	116720	117010	142630	57297	64846	50746	1.12488	0.459371	-1.12227	down
Benzoic acid	Phenolic acids	Phenolic acids	32081	31854	31798	14733	13757	6882.4	1.05153	0.36949	-1.43639	down
1-O-[(E)-p-Cumaroyl]-β-D-glucopyranose	Phenolic acids	Phenolic acids	8491400	8809900	8317600	831110	815280	806610	1.15871	0.0957496	-3.38459	down
Eriodictyol 7-O-glucoside	Flavonoids	Dihydroflavone	3041900	2660000	2409100	950670	1106300	1308500	1.12176	0.414927	-1.26907	down
Cyanidin 3-O-hexoside-malonylhexoside-hexoside	Flavonoids	Anthocyanins	866920	947490	1051400	321690	364800	354690	1.14899	0.363311	-1.46072	down
Malvidin 3-p-coumaroylrutinoside-5-glucoside-4'-glucoside	Flavonoids	Anthocyanins	780470	659240	644940	348820	353140	325550	1.13917	0.492893	-1.02065	down
Delphinidin 3-O-caffeoylhexoside-hexoside	Flavonoids	Anthocyanins	6662100	7224100	6499700	2661600	2867500	2700600	1.15463	0.403696	-1.30866	down
Luteolin-4'-O-β-D-glucoside	Flavonoids	Flavonoid	13591000	14555000	13841000	4727300	4937500	4790300	1.15775	0.344276	-1.53836	down
Luteolin 3'-O-β-D-glucoside	Flavonoids	Flavonoid	13970000	15948000	15679000	5345100	6198800	6973800	1.1381	0.406117	-1.30003	down
Kaempferol-3-O-p-coumaroyl-sophoroside-7-O-glucoside	Flavonoids	Flavonols	416650	490470	403650	242160	249080	151780	1.0496	0.490567	-1.02748	down
kaeperferol-3-O-[2-O-(6-O-E-feruloyl)-β-D-glucopyranosyl]-β-galactopyranoside	Flavonoids	Flavonols	2268000	2229600	2749200	683430	1062200	886710	1.11591	0.363242	-1.461	down
Kaempferol-3-O-neohesperidoside	Flavonoids	Flavonols	25753	24830	33194	3298.9	6860.9	6496.4	1.10909	0.198816	-2.33049	down
Quercetin-3-O-α-L-rhamnopyranoside	Flavonoids	Flavonols	15049000	16499000	15274000	5014200	6010500	5456000	1.15163	0.351986	-1.50641	down
Kaempferol 3-O-β-d-(6''-O-(E)-p-coumaroyl) glucopyranoside	Flavonoids	Flavonols	34671	25973	29115	7631.1	8280	6805.2	1.14631	0.253081	-1.98233	down
Kaempferol glc-glc-rha	Flavonoids	Flavonols	181580	147080	213970	40193	29093	31420	1.14173	0.185589	-2.42982	down
Kaempferol-hexoside-malonylhexoside-hexoside	Flavonoids	Flavonols	930200	736750	580820	273850	206620	270110	1.10873	0.333922	-1.58242	down
Kaempferol 3-O-(6″-O-acetyl) glycoside	Flavonoids	Flavonols	7796400	5977200	5076400	2991100	1758500	3017600	1.04203	0.412053	-1.2791	down
Kaempferol 7-O-glucosdie	Flavonoids	Flavonols	10445000	10241000	9643200	2575600	2236500	2391800	1.15622	0.237524	-2.07386	down
Trifolin	Flavonoids	Flavonols	8638500	10446000	10066000	2810400	2739400	2522900	1.15278	0.276932	-1.8524	down
Kaempferol	Flavonoids	Flavonols	36792	29686	32782	16017	15760	7769.7	1.03274	0.398415	-1.32766	down
Astragalin	Flavonoids	Flavonols	9670100	11121000	9524700	2235300	2324800	2305200	1.1562	0.226459	-2.14268	down
Kaempferol 3-O-rutinoside(Nicotiflorin)	Flavonoids	Flavonols	2345500	2195700	2018500	744430	733230	773650	1.15438	0.343203	-1.54287	down
Bioquercetin	Flavonoids	Flavonols	5416400	5431100	5089900	2793800	2311100	2688900	1.14178	0.489026	-1.03202	down
Iristectorigenin B	Flavonoids	Isoflavones	5027.2	6367.2	4871.3	9	9	9	1.15847	0.00165993	-9.23466	down
Benzaldehyde	Others	Others	1043800	737590	970870	342670	358780	294120	1.12661	0.361728	-1.46702	down
Aromadendrin 7-glucoside	Others	Others	883060	1020900	1018300	511140	536490	388950	1.10744	0.491599	-1.02445	down
Glucarate O-Phosphoric acid	Others	Saccharides and Alcohols	2489600	1648100	2149800	582740	624540	534440	1.13571	0.277013	-1.85197	down
Nicotinic acid-hexoside	Others	Vitamin	13689000	13294000	11530000	5232500	5373200	4671300	1.14631	0.396671	-1.33398	down
A-Ketoglutaric acid	Organic acids	Organic acids	2442800	2437000	2459500	705470	854010	693820	1.1518	0.307018	-1.7036	down
L-Asparagine Anhydrous	Amino acids and derivatives	Amino acids and derivatives	4898000	4787100	4841700	13041000	12327000	12946000	1.15808	2.63747	1.39915	up
Trans-4-Hydroxy-L-proline	Amino acids and derivatives	Amino acids and derivatives	9281800	9465700	9039600	23565000	20824000	23953000	1.15299	2.45949	1.29836	up
L-AsparticAcid	Amino acids and derivatives	Amino acids and derivatives	3403200	5116700	5272400	11511000	12367000	10639000	1.10438	2.50263	1.32344	up
N-Acetyl-L-tyrosine	Amino acids and derivatives	Amino acids and derivatives	38857	33851	33361	88537	60999	69830	1.10038	2.06814	1.04834	up
Phe-Phe	Amino acids and derivatives	Amino acids and derivatives	57044	47001	69637	106250	168550	105980	1.03759	2.1924	1.13251	up
Phenylacetyl-L-glutamine	Amino acids and derivatives	Amino acids and derivatives	4522.5	5718.5	6228.6	17227	10593	13358	1.08517	2.50024	1.32207	up
O-Acetylserine	Amino acids and derivatives	Amino acids and derivatives	447380	345270	411850	1054900	960660	1071300	1.14138	2.56277	1.35771	up
2-Aminoadipic acid (L-Homoglutamic acid)	Amino acids and derivatives	Amino acids and derivatives	486180	475270	484800	812300	1086100	1095900	1.11716	2.07039	1.0499	up
Lysine butyrate	Amino acids and derivatives	Amino acids and derivatives	46707	74459	52013	129610	110620	141790	1.07854	2.20593	1.14138	up
N-Acetylmethionine	Amino acids and derivatives	Amino acids and derivatives	9489	12595	12938	215480	261020	237210	1.15544	20.3789	4.349	up
Acetyltryptophan	Amino acids and derivatives	Amino acids and derivatives	21417	26344	25144	1574700	1676700	1881700	1.15797	70.4081	6.13767	up
3-(2-Naphthyl)-D-alanine	Amino acids and derivatives	Amino acids and derivatives	169680	161430	180880	363980	548230	395710	1.11541	2.55458	1.35309	up
N-Acetyl-L-glutamic acid	Amino acids and derivatives	Amino acids and derivatives	59100	71786	59597	206480	194280	207220	1.15135	3.19178	1.67436	up
N-α-Acetyl-L-arginine	Amino acids and derivatives	Amino acids and derivatives	21762	16506	28967	64425	49210	64114	1.08557	2.6437	1.40256	up
Glutathione reduced form	Amino acids and derivatives	Amino acids and derivatives	9623.2	9630.4	7766	32013	33546	24373	1.1354	3.3284	1.73483	up
S-(5'-Adenosy)-L-homocysteine	Amino acids and derivatives	Amino acids and derivatives	203810	209710	223430	715060	742160	697110	1.1571	3.38226	1.75799	up
L-Alanine	Amino acids and derivatives	Amino acids and derivatives	1533700	1645800	1467100	4285500	3804200	3894900	1.15277	2.57922	1.36693	up
L(+)-Ornithine	Amino acids and derivatives	Amino acids and derivatives	411960	361000	376480	876890	962550	781110	1.14152	2.27985	1.18894	up
(5-L-Glutamyl)-L-amino acid	Amino acids and derivatives	Amino acids and derivatives	487740	741760	495590	1805100	1654700	1972400	1.12399	3.14894	1.65486	up
N,N-Dimethylglycine	Amino acids and derivatives	Amino acids and derivatives	270140	228870	250230	613530	550220	560340	1.14787	2.30112	1.20234	up
N-Acetylthreonine	Amino acids and derivatives	Amino acids and derivatives	54633	50257	54022	163110	133080	142700	1.14962	2.76184	1.46563	up
H-HomoArg-OH	Amino acids and derivatives	Amino acids and derivatives	105380	102170	108340	233520	235620	229790	1.15758	2.21257	1.14573	up
N-Acetyl-DL-tryptophan	Amino acids and derivatives	Amino acids and derivatives	9	9	9	227940	147850	139090	1.15834	19069.6	14.219	up
Sinapic acid-hexoside	Phenolic acids	Phenolic acids	30376	23632	30438	108110	100110	108390	1.14891	3.74926	1.90661	up
Isosinapic acid-hexoside	Phenolic acids	Phenolic acids	27198	29821	19345	105110	95433	106830	1.13807	4.0251	2.00903	up
Vanillic acid	Phenolic acids	Phenolic acids	112280	117260	110070	258930	274610	259660	1.15652	2.33562	1.22381	up
2,5-Dihydroxybenzoic acid	Phenolic acids	Phenolic acids	79713	81348	70031	216120	194790	229410	1.14924	2.77084	1.47033	up
2,4-Dihydroxy benzoic acid	Phenolic acids	Phenolic acids	337140	337390	318860	917510	997300	965660	1.15693	2.89964	1.53587	up
Anthranilic Acid	Phenolic acids	Phenolic acids	84281	61567	89325	523410	625750	439180	1.14394	6.75392	2.75573	up
4-Aminobenzoic acid	Phenolic acids	Phenolic acids	63793	73888	70209	12021000	12156000	12449000	1.15868	176.18	7.4609	up
3-O-Feruloyl quinic acid	Phenolic acids	Phenolic acids	67270	60798	59604	415850	368010	396320	1.15719	6.28852	2.65272	up
Glucogallin	Phenolic acids	Phenolic acids	218450	237950	228990	1538400	1832600	1504300	1.15603	7.11318	2.83049	up
Methyl sinapate	Phenolic acids	Phenolic acids	9	9	9	45668	53687	45129	1.15875	5351.26	12.3857	up
Trihydroxycinnamoylquinic acid	Phenolic acids	Phenolic acids	137720	115840	135840	360840	339120	368730	1.15067	2.74445	1.45652	up
Rosmarinyl Glucoside	Phenolic acids	Phenolic acids	88613	33820	52440	228300	224390	186220	1.06967	3.65357	1.86931	up
Cytosine	Nucleotides and derivatives	Nucleotides and derivatives	50299	69499	46447	115000	117180	101140	1.08645	2.00499	1.0036	up
3'-Aenylic acid	Nucleotides and derivatives	Nucleotides and derivatives	46971	30329	31075	70087	90086	91477	1.08059	2.32203	1.21539	up
Cyclic AMP	Nucleotides and derivatives	Nucleotides and derivatives	411840	430540	449390	953270	872240	971710	1.15218	2.16542	1.11464	up
9-(β-D-Arabinofuranosyl)hypoxanthine	Nucleotides and derivatives	Nucleotides and derivatives	120440	113740	124110	277150	341050	306890	1.14778	2.58196	1.36847	up
N2-methylguanosine	Nucleotides and derivatives	Nucleotides and derivatives	30235	26146	22354	59624	69537	77514	1.1272	2.62494	1.39229	up
6-Methylmercaptopurine	Nucleotides and derivatives	Nucleotides and derivatives	4964600	4895000	5137800	14235000	14958000	14832000	1.15792	2.93551	1.55361	up
Thymidine	Nucleotides and derivatives	Nucleotides and derivatives	18272	16701	14306	55795	79159	74674	1.1405	4.2539	2.08879	up
Deoxyguanosine	Nucleotides and derivatives	Nucleotides and derivatives	34986	34669	44334	212640	252210	233860	1.15244	6.12963	2.6158	up
Deoxycytidine	Nucleotides and derivatives	Nucleotides and derivatives	9	9	9	840850	692870	819420	1.15883	87153.3	16.4113	up
Flavin adenine dinucleotide(FAD)	Nucleotides and derivatives	Nucleotides and derivatives	611220	495390	496310	830960	1355300	1353300	1.05303	2.2082	1.14287	up
2'-Deoxyinosine	Nucleotides and derivatives	Nucleotides and derivatives	26322	16321	18638	122190	105720	108780	1.14218	5.4942	2.45791	up
N6-Succinyl Adenosine	Nucleotides and derivatives	Nucleotides and derivatives	272510	240960	227730	1515000	1172700	1301300	1.15236	5.38181	2.42809	up
Deoxyadenosine	Nucleotides and derivatives	Nucleotides and derivatives	302710	305810	327940	1662900	1584500	1638500	1.15815	5.21741	2.38334	up
7-Methylguanine	Nucleotides and derivatives	Nucleotides and derivatives	36798	40878	38310	115650	113780	120820	1.15647	3.01976	1.59443	up
Petunidin 3-caffeoylrutinoside-5-glucoside	Flavonoids	Anthocyanins	324910	258040	283390	1271100	1394300	1163600	1.15143	4.41974	2.14396	up
Petunidin 3-p-coumaroylrutinoside-5-glucoside	Flavonoids	Anthocyanins	1328300	888650	904740	3288600	3329900	2731000	1.12115	2.99501	1.58256	up
Petunidin 3-p-coumaroylrutinoside-5-glucoside-4'-glucoside	Flavonoids	Anthocyanins	26801	32401	41584	98360	119490	114540	1.12823	3.29798	1.72158	up
Ladanein	Flavonoids	Flavonoid	216780	220460	224340	480070	427990	427430	1.1516	2.01864	1.01338	up
Syringetin	Flavonoids	Flavonols	1865600	1580500	1650300	3614300	4037500	3272300	1.13502	2.14349	1.09996	up
Iridin	Flavonoids	Isoflavones	15971	14371	13558	30812	34981	35708	1.14461	2.3121	1.2092	up
6-hydroxy-7-methoxycoumarin	Lignans and Coumarins	Coumarins	71470	70076	60319	217480	196830	186740	1.14976	2.97748	1.57409	up
6-hydroxy-7-methoxy-coumarin	Lignans and Coumarins	Coumarins	176930	208180	176310	443590	497090	447170	1.14665	2.47204	1.3057	up
Esculin(6,7-DihydroxyCoumarin-6-glucoside)	Lignans and Coumarins	Coumarins	9	9	9	137790	122150	79234	1.15814	12562	13.6168	up
Scopolin	Lignans and Coumarins	Coumarins	1188500	1082000	795820	5860800	6813600	6495200	1.14784	6.25166	2.64424	up
Esculin Hydrate	Lignans and Coumarins	Coumarins	245630	221600	247960	549850	623890	547440	1.1494	2.40661	1.267	up
Scopoletin(7-Hydroxy-5-methoxycoumarin)	Lignans and Coumarins	Coumarins	122010	138340	112620	274100	281910	306490	1.1438	2.31252	1.20946	up
4-Methyl-5-thiazoleethanol	Others	Others	10170	12083	12041	37614	33794	38053	1.15091	3.19184	1.67439	up
Roseoside	Others	Others	77285	58635	62357	149770	144510	174810	1.12822	2.36583	1.24235	up
Hexadecyl ethanolamine	Others	Others	24808	23103	23431	477040	559140	404780	1.15647	20.1979	4.33613	up
Trehalose 6-phosphate	Others	Saccharides and Alcohols	21862	24788	25460	52639	49954	42099	1.12748	2.00655	1.00471	up
2,6-Dimethyl-7-octene-2,3,6-triol	Others	Saccharides and Alcohols	147750	172560	144430	357830	381140	364970	1.14826	2.37539	1.24817	up
Pyridoxine O-glucoside	Others	Vitamin	1585100	1494800	1273300	4490600	4041800	4019800	1.14786	2.88344	1.52779	up
Thiamine	Others	Vitamin	1248200	1359400	1050800	3101900	2844500	3151000	1.14094	2.48672	1.31424	up
Pyridoxine	Others	Vitamin	6608400	5713900	6211000	13237000	14091000	13189000	1.15052	2.18617	1.12841	up
Orotic acid	Others	Vitamin	30028	30029	25168	99733	86708	72863	1.13763	3.04258	1.6053	up
2-O-galloyl-β-D- glucose	Tannins	Tannin	632640	769300	693420	4281800	5156900	4420500	1.15452	6.61423	2.72557	up
N-Feruloyltyramine	Alkaloids	Phenolamine	9659.8	4388.7	14223	47050	53956	52915	1.08057	5.44439	2.44477	up
Methoxy-N-Caffeoyltyramine	Alkaloids	Phenolamine	13276	8647.3	22342	66593	62050	67367	1.0926	4.42807	2.14668	up
N-Cis-feruloyltyramine	Alkaloids	Phenolamine	15339	15092	29656	103010	102940	94688	1.11846	5.00338	2.3229	up
Lumichrome	Alkaloids	Alkaloids	12277	10903	12754	27925	23884	21229	1.12118	2.03256	1.0233	up
10-Formyl-THF	Alkaloids	Alkaloids	113230	136950	140260	263440	255640	367260	1.09978	2.27011	1.18276	up
Cocamidopropyl betaine	Alkaloids	Alkaloids	415510	392370	365520	1061200	1102000	1038500	1.15513	2.72857	1.44814	up
6-Deoxyfagomine	Alkaloids	Alkaloids	2198200	2100600	2037400	4251600	4853100	4855600	1.14982	2.20326	1.13964	up
3-{(2-Aminoethoxy)(hydroxy)phosphoryl]oxy}-2-12-octadecadienoate	Alkaloids	Alkaloids	4879200	4698100	4597900	10264000	9972600	9535900	1.1558	2.10032	1.07061	up
3-{(2-Aminoethoxy)(hydroxy)phosphoryl]oxy}-2-hydroxypropyl palmitate	Alkaloids	Alkaloids	3146800	3026300	2885400	6115700	7043300	7024800	1.14878	2.22816	1.15585	up
N-Benzylmethylene isomethylamine	Alkaloids	Alkaloids	2417000	2409700	2314900	9212500	9247500	8891300	1.15845	3.82986	1.93729	up
Indole-5-carboxylic acid	Alkaloids	Plumerane	16345	17999	18613	56487	50627	47701	1.15092	2.92341	1.54765	up
3-Indolepropionic acid	Alkaloids	Plumerane	9	9	9	138850	139490	138420	1.15887	15435.6	13.914	up
Indole-3-carboxaldehyde	Alkaloids	Plumerane	57075	54861	51027	127750	108560	108810	1.14312	2.11778	1.08255	up
Shikimic acid	Organic acids	Organic acids	51370	56932	68344	10986000	11649000	10269000	1.1581	186.271	7.54126	up
Phenylpyruvic acid	Organic acids	Organic acids	385170	417070	370790	1530200	1520400	1241100	1.15075	3.65864	1.87131	up
Anchoic Acid	Organic acids	Organic acids	1542100	1415900	1318300	3247200	3451300	3332500	1.15155	2.34572	1.23003	up
Phenyllactate(PLA)	Organic acids	Organic acids	16071	14811	16329	166190	183540	166050	1.15801	10.925	3.44956	up
Fumaric acid	Organic acids	Organic acids	262000	285860	283240	542470	599860	534680	1.14895	2.01782	1.0128	up
2,3-Dihydroxybenzoic Acid	Organic acids	Organic acids	317480	308740	304310	816830	824050	975190	1.15142	2.81138	1.49128	up
6-Aminocaproic acid	Organic acids	Organic acids	1743500	1715600	1621700	4561400	4539300	4480200	1.15773	2.67298	1.41845	up
2-Hydroxyisocaproic acid	Organic acids	Organic acids	46336	40264	36320	128340	99897	151080	1.12487	3.08589	1.62568	up
γ-Aminobutyric acid	Organic acids	Organic acids	360580	244570	325560	736980	728820	713890	1.11903	2.34196	1.22772	up
Oxalic acid	Organic acids	Organic acids	304560	260730	299930	813990	912430	832220	1.15164	2.95721	1.56424	up
Glyceryl linoleate-O-Hexoside 1	Lipids	Glycerol ester	7175.9	7038.7	6338.6	20550	14906	15470	1.12696	2.47777	1.30904	up
MAG(18:3)isomer1	Lipids	Glycerol ester	1066300	985800	1033600	2404000	2417300	2494600	1.15689	2.3709	1.24544	up
Hexadecanoic acid 2,3-dihydroxypropyl ester	Lipids	Glycerol ester	210300	214480	212230	699160	734500	653630	1.15688	3.2767	1.71224	up
1-Stearoyl-sn-glycero-3-phosphocholine	Lipids	LPC	216990	201880	165450	687740	844320	746290	1.14649	3.89915	1.96316	up
LysoPC 18:1 (2n isomer)	Lipids	LPC	955620	995440	937840	2877800	3224400	2830100	1.15516	3.09194	1.62851	up
LysoPC 18:2 (2n isomer)	Lipids	LPC	1011500	966580	990110	2344800	2677200	2263300	1.15076	2.45446	1.2954	up
LysoPC 18:0 (2n isomer)	Lipids	LPC	44138	45402	48609	125260	146600	120780	1.14942	2.84215	1.50698	up
LysoPC 14:0(2n isomer)	Lipids	LPC	16996	16610	15715	58659	62013	57666	1.15745	3.61586	1.85434	up
LysoPC 16:0(2n isomer)	Lipids	LPC	1924400	1891200	2000100	4709800	5079000	4811000	1.15662	2.51041	1.32792	up
LysoPC 18:0	Lipids	LPC	269740	227180	173370	717870	1160200	1074700	1.11982	4.40521	2.13921	up
LysoPE 18:1(2n isomer)	Lipids	LPE	61373	59164	55523	139390	128790	129180	1.1538	2.25696	1.17438	up
LysoPE 18:2(2n isomer)	Lipids	LPE	655040	657710	568310	1412300	1385900	1248500	1.14445	2.15129	1.1052	up
LysoPE 16:0	Lipids	LPE	3078300	2669600	2809000	5653700	6865100	6609700	1.14027	2.23545	1.16056	up
LysoPE 18:0	Lipids	LPE	4472.4	4166.8	4160.2	17983	17025	18364	1.15775	4.16988	2.06001	up
LysoPE 16:0(2n isomer)	Lipids	LPE	5815200	5444600	5480900	12054000	13242000	12460000	1.15466	2.25534	1.17335	up
oxylipin	Lipids	Free fatty acids	111460	110520	114640	337980	361560	359370	1.15776	3.14571	1.65339	up
Octadecatetraenoic acid	Lipids	Free fatty acids	9	9	9	5166.2	3040.4	2571.9	1.15607	399.204	8.64098	up
Myristic Acid	Lipids	Free fatty acids	445630	493920	556750	1080700	920000	1120700	1.12675	2.08608	1.06079	up
γ-Linolenic Acid	Lipids	Free fatty acids	4521300	4673200	3736000	11162000	7487100	12320000	1.07993	2.39504	1.26005	up
11-Octadecanoic acid(Vaccenic acid)	Lipids	Free fatty acids	35720	39788	49691	137540	147590	131020	1.14203	3.32391	1.73288	up
9-Hydroxy-(10E,12Z,15Z)-octadecatrienoic acid	Lipids	Free fatty acids	122510	123050	121380	551630	487690	482380	1.15683	4.147	2.05207	up
Punicic acid	Lipids	Free fatty acids	424070	419420	449230	1699700	1758600	1700100	1.1581	3.99035	1.99651	up
Octadecadien-6-ynoic acid	Lipids	Free fatty acids	143720	130650	118470	310270	306250	240680	1.12273	2.18206	1.12569	up
9,10-EODE	Lipids	Free fatty acids	629440	624270	600830	2240800	2324200	2134500	1.15773	3.61249	1.85299	up
9-HOTrE	Lipids	Free fatty acids	80538	82827	82759	199140	214760	193560	1.15578	2.46811	1.3034	up
9-KODE	Lipids	Free fatty acids	14906	13365	13813	46084	44143	44963	1.15695	3.21238	1.68364	up
12,13-EODE	Lipids	Free fatty acids	4446.8	4120.6	5518.6	21051	20088	21954	1.15038	4.47913	2.16322	up
Hexadecanoic acid	Lipids	Free fatty acids	762030	860450	825610	1750300	2178900	1638700	1.12931	2.27439	1.18548	up
Palmitoleic acid	Lipids	Free fatty acids	202590	165460	200530	574800	679940	586370	1.14696	3.23808	1.69514	up
9S-Hyroxy-10E,12E-octadecadienoic acid	Lipids	Free fatty acids	328610	316810	312570	1516500	1500600	1445300	1.15848	4.65809	2.21974	up
9,12,13-Trihyroxy-10,15-octadecadienoic acid	Lipids	Free fatty acids	47470	48013	47396	200950	189420	183910	1.15808	4.01935	2.00696	up
9,10,13-Trihyroxy-11-octadecadienoic acid	Lipids	Free fatty acids	208270	216290	204970	682240	672840	660960	1.15832	3.20245	1.67918	up
