# Supplementary material for: Suppression of chorismate synthase, which is localized in chloroplasts and peroxisomes, results in abnormal flower development and anthocyanin reduction in petunia
Source: Sci Rep. 2020 Jul 2;10:10846. doi: 10.1038/s41598-020-67671-6 (PMC7331636; doi:10.1038/s41598-020-67671-6)
Supplement: Supplementary file 5 — Supplementary file5 (XLSX 16 kb) [file 41598_2020_67671_MOESM5_ESM.xlsx]

## Sheet: Sheet1
KEGG pathway analysis of differential metabolites in petunia corollas of PhCS-silenced plants and control
#Kegg_pathway	ko_id	Cluter_frequency	Metabolome_frequency	P-value	Corrected_P-value	Unique compound	compound	Uni_all	compound_all
Glycerophospholipid metabolism	ko00564	10 out of 75 13.3333333333333%	18 out of 245 7.3469387755102%	0.0199421	1	10	18	75	245	pmb0883+pmb0856+pmb0873+pmb0874+pmb2388+pmb0876+pmd0136+pmd0132+pmb0859+pmd0130
Ether lipid metabolism	ko00565	3 out of 75 4%	3 out of 245 1.22448979591837%	0.0278903	1	3	3	75	245	pmd0130+pmd0136+pmd0132
alpha-Linolenic acid metabolism	ko00592	5 out of 75 6.66666666666667%	8 out of 245 3.26530612244898%	0.0597203	1	5	8	75	245	pmb0859+pmb2388+YC512117+pmb0876+pmb0873
Glycosylphosphatidylinositol (GPI)-anchor biosynthesis	ko00563	3 out of 75 4%	4 out of 245 1.63265306122449%	0.0866675	1	3	4	75	245	pmb0856+pmb0883+pmb0874
Fatty acid biosynthesis	ko00061	2 out of 75 2.66666666666667%	2 out of 245 0.816326530612245%	0.0928404	1	2	2	75	245	pmn001578+pmn001611
Linoleic acid metabolism	ko00591	5 out of 75 6.66666666666667%	9 out of 245 3.6734693877551%	0.102352	1	5	9	75	245	pmb0859+pmb1574+pmb2388+pmb0876+pmb0873
Arachidonic acid metabolism	ko00590	4 out of 75 5.33333333333333%	7 out of 245 2.85714285714286%	0.130874	1	4	7	75	245	pmb0876+pmb0873+pmb0859+pmb2388
Arginine biosynthesis	ko00220	4 out of 75 5.33333333333333%	8 out of 245 3.26530612244898%	0.202028	1	4	8	75	245	mws0219+pme2527+mws0376+pme0076
Carbon fixation in photosynthetic organisms	ko00710	2 out of 75 2.66666666666667%	3 out of 245 1.22448979591837%	0.222741	1	2	3	75	245	mws0219+pme1988
Riboflavin metabolism	ko00740	2 out of 75 2.66666666666667%	3 out of 245 1.22448979591837%	0.222741	1	2	3	75	245	pme2746+mws1383
D-Arginine and D-ornithine metabolism	ko00472	2 out of 75 2.66666666666667%	3 out of 245 1.22448979591837%	0.222741	1	2	3	75	245	pme0170+pme2527
Biosynthesis of secondary metabolites	ko01110	33 out of 75 44%	99 out of 245 40.4081632653061%	0.267077	1	33	99	75	245	pmb0874+pma1751+pmb2388+pme0076+pmb0962+pme2244+pme2993+mws1078+mws0219+mws0376+mws0009+pme2527+mws0001+YC512117+mws0639+pmb0876+pme0241+pmb3066+pmb0883+pme0170+mws1068+mws1050+pme0286+pme0369+pmb0856+pme2746+pme0543+mws1077+pmb0873+pmb0859+pme3382+pmb0449+mws0154
Phenylalanine, tyrosine and tryptophan biosynthesis	ko00400	4 out of 75 5.33333333333333%	9 out of 245 3.6734693877551%	0.281768	1	4	9	75	245	pme2244+mws0154+pme0543+mws1078
Acridone alkaloid biosynthesis	ko01058	1 out of 75 1.33333333333333%	1 out of 245 0.408163265306122%	0.306122	1	1	1	75	245	mws1078
Cutin, suberine and wax biosynthesis	ko00073	1 out of 75 1.33333333333333%	1 out of 245 0.408163265306122%	0.306122	1	1	1	75	245	pmn001578
Fatty acid elongation	ko00062	1 out of 75 1.33333333333333%	1 out of 245 0.408163265306122%	0.306122	1	1	1	75	245	pmn001578
Fatty acid metabolism	ko01212	1 out of 75 1.33333333333333%	1 out of 245 0.408163265306122%	0.306122	1	1	1	75	245	pmn001578
One carbon pool by folate	ko00670	1 out of 75 1.33333333333333%	1 out of 245 0.408163265306122%	0.306122	1	1	1	75	245	pmb1912
Selenocompound metabolism	ko00450	1 out of 75 1.33333333333333%	1 out of 245 0.408163265306122%	0.306122	1	1	1	75	245	pme1988
Thiamine metabolism	ko00730	2 out of 75 2.66666666666667%	4 out of 245 1.63265306122449%	0.358814	1	2	4	75	245	pmb0952+pmb0764
Alanine, aspartate and glutamate metabolism	ko00250	5 out of 75 6.66666666666667%	13 out of 245 5.30612244897959%	0.362057	1	5	13	75	245	pme1988+pme3011+mws0219+mws0001+mws0376
Flavone and flavonol biosynthesis	ko00944	4 out of 75 5.33333333333333%	10 out of 245 4.08163265306122%	0.365393	1	4	10	75	245	mws1068+mws1002+pme0369+mws0913
Lysine biosynthesis	ko00300	3 out of 75 4%	7 out of 245 2.85714285714286%	0.366076	1	3	7	75	245	pmb0449+mws0219+pmb0962
Cysteine and methionine metabolism	ko00270	5 out of 75 6.66666666666667%	14 out of 245 5.71428571428571%	0.435686	1	5	14	75	245	mws1050+pme1086+mws0219+pme1988+pme1286
Carbon metabolism	ko01200	5 out of 75 6.66666666666667%	14 out of 245 5.71428571428571%	0.435686	1	5	14	75	245	mws0219+mws0376+pmb1912+mws1050+pme1988
Biosynthesis of secondary metabolites - other antibiotics	ko00998	3 out of 75 4%	8 out of 245 3.26530612244898%	0.464505	1	3	8	75	245	pme2527+mws1050+mws1078
Monobactam biosynthesis	ko00261	3 out of 75 4%	8 out of 245 3.26530612244898%	0.464505	1	3	8	75	245	mws0219+pme3382+pme0170
Butanoate metabolism	ko00650	2 out of 75 2.66666666666667%	5 out of 245 2.04081632653061%	0.485288	1	2	5	75	245	mws0376+pme3011
Biosynthesis of amino acids	ko01230	13 out of 75 17.3333333333333%	41 out of 245 16.734693877551%	0.501083	1	13	41	75	245	pme2527+mws0001+pme1286+pme3382+pmb0449+mws0154+pme1988+pme0076+pmb0962+mws1050+mws1078+mws0219+pme0170
Biosynthesis of unsaturated fatty acids	ko01040	1 out of 75 1.33333333333333%	2 out of 245 0.816326530612245%	0.519404	1	1	2	75	245	pmn001578
Oxidative phosphorylation	ko00190	1 out of 75 1.33333333333333%	2 out of 245 0.816326530612245%	0.519404	1	1	2	75	245	mws0376
Glycolysis / Gluconeogenesis	ko00010	1 out of 75 1.33333333333333%	2 out of 245 0.816326530612245%	0.519404	1	1	2	75	245	mws1521
Pyruvate metabolism	ko00620	1 out of 75 1.33333333333333%	2 out of 245 0.816326530612245%	0.519404	1	1	2	75	245	mws0376
Nicotinate and nicotinamide metabolism	ko00760	4 out of 75 5.33333333333333%	12 out of 245 4.89795918367347%	0.528618	1	4	12	75	245	pme3011+pma1751+mws0376+mws0219
Glycine, serine and threonine metabolism	ko00260	3 out of 75 4%	9 out of 245 3.6734693877551%	0.555874	1	3	9	75	245	pme3033+pme3382+mws0219
Tryptophan metabolism	ko00380	3 out of 75 4%	9 out of 245 3.6734693877551%	0.555874	1	3	9	75	245	mws1078+pme0543+pme2244
Purine metabolism	ko00230	8 out of 75 10.6666666666667%	26 out of 245 10.6122448979592%	0.572801	1	8	26	75	245	pme3961+pme1184+mws0884+pme2776+mws0874+pmf0096+pmb0197+pme3337
Phenylpropanoid biosynthesis	ko00940	5 out of 75 6.66666666666667%	16 out of 245 6.53061224489796%	0.57568	1	5	16	75	245	pme2993+mws1077+mws0009+pmb3066+mws0898
Biotin metabolism	ko00780	1 out of 75 1.33333333333333%	3 out of 245 1.22448979591837%	0.667736	1	1	3	75	245	pmb0962
Terpenoid backbone biosynthesis	ko00900	1 out of 75 1.33333333333333%	3 out of 245 1.22448979591837%	0.667736	1	1	3	75	245	pme0286
Vancomycin resistance	ko01502	1 out of 75 1.33333333333333%	3 out of 245 1.22448979591837%	0.667736	1	1	3	75	245	pme1988
Citrate cycle (TCA cycle)	ko00020	1 out of 75 1.33333333333333%	3 out of 245 1.22448979591837%	0.667736	1	1	3	75	245	mws0376
Vitamin B6 metabolism	ko00750	2 out of 75 2.66666666666667%	7 out of 245 2.85714285714286%	0.686982	1	2	7	75	245	pme1383+pmb0789
2-Oxocarboxylic acid metabolism	ko01210	5 out of 75 6.66666666666667%	19 out of 245 7.75510204081633%	0.74679	1	5	19	75	245	pme0076+pme2527+pmb0962+pmb0449+mws0219
Cyanoamino acid metabolism	ko00460	2 out of 75 2.66666666666667%	8 out of 245 3.26530612244898%	0.761141	1	2	8	75	245	mws0001+mws0219
Tyrosine metabolism	ko00350	2 out of 75 2.66666666666667%	8 out of 245 3.26530612244898%	0.761141	1	2	8	75	245	mws0180+mws0376
beta-Alanine metabolism	ko00410	2 out of 75 2.66666666666667%	8 out of 245 3.26530612244898%	0.761141	1	2	8	75	245	pme3011+mws0219
Phenylalanine metabolism	ko00360	3 out of 75 4%	12 out of 245 4.89795918367347%	0.768178	1	3	12	75	245	mws0715+pme0241+mws0376
Porphyrin and chlorophyll metabolism	ko00860	1 out of 75 1.33333333333333%	4 out of 245 1.63265306122449%	0.770711	1	1	4	75	245	pme3382
Aminoacyl-tRNA biosynthesis	ko00970	7 out of 75 9.33333333333333%	28 out of 245 11.4285714285714%	0.815379	1	7	28	75	245	pme3382+mws0219+pmb1912+pmb0962+mws0001+pme0170+pme1988
Glutathione metabolism	ko00480	3 out of 75 4%	13 out of 245 5.30612244897959%	0.817838	1	3	13	75	245	pme1086+pme2527+pme2566
Flavonoid biosynthesis	ko00941	2 out of 75 2.66666666666667%	9 out of 245 3.6734693877551%	0.819789	1	2	9	75	245	mws1068+pme0369
Taurine and hypotaurine metabolism	ko00430	1 out of 75 1.33333333333333%	5 out of 245 2.04081632653061%	0.842066	1	1	5	75	245	pme1988
Fatty acid degradation	ko00071	1 out of 75 1.33333333333333%	5 out of 245 2.04081632653061%	0.842066	1	1	5	75	245	pmn001578
Biosynthesis of secondary metabolites - unclassified	ko00999	1 out of 75 1.33333333333333%	5 out of 245 2.04081632653061%	0.842066	1	1	5	75	245	pme2527
Starch and sucrose metabolism	ko00500	1 out of 75 1.33333333333333%	5 out of 245 2.04081632653061%	0.842066	1	1	5	75	245	mws2523
ABC transporters	ko02010	13 out of 75 17.3333333333333%	51 out of 245 20.8163265306122%	0.856481	1	13	51	75	245	pme1988+pme3382+pme1184+pme3961+pme1194+pme2527+pme1086+pmb0952+pme0170+mws0219+mws0216+pme2776+pmb0962
Metabolic pathways	ko01100	59 out of 75 78.6666666666667%	201 out of 245 82.0408163265306%	0.86265	1	59	201	75	245	pmb1912+pme0543+pme1086+pmb0856+pme1184+pme0286+pme3011+pme0274+pmn001578+pme0241+mws2523+pme3033+mws1068+pme0170+mws0001+pme1988+pme0264+pma1751+mws0219+mws1078+pmb0952+pmb0789+pmb0873+pme2746+pme3961+pme0369+pme1194+mws0154+pmb0449+pme3382+pmb0859+pmb0883+pme2776+mws1050+mws0180+pmb0764+pme2527+pme1286+mws0884+mws0255+pmb0876+pmb0197+pme2165+pme3337+pmb0962+pme0076+mws0628+pme1383+pmb2388+pmb08…
Tropane, piperidine and pyridine alkaloid biosynthesis	ko00960	2 out of 75 2.66666666666667%	10 out of 245 4.08163265306122%	0.865359	1	2	10	75	245	pmb0962+pma1751
Valine, leucine and isoleucine biosynthesis	ko00290	1 out of 75 1.33333333333333%	6 out of 245 2.44897959183673%	0.891421	1	1	6	75	245	pme3382
Pantothenate and CoA biosynthesis	ko00770	1 out of 75 1.33333333333333%	6 out of 245 2.44897959183673%	0.891421	1	1	6	75	245	mws0219
Sulfur metabolism	ko00920	1 out of 75 1.33333333333333%	6 out of 245 2.44897959183673%	0.891421	1	1	6	75	245	mws1050
Glycerolipid metabolism	ko00561	1 out of 75 1.33333333333333%	6 out of 245 2.44897959183673%	0.891421	1	1	6	75	245	pmb2444
Lysine degradation	ko00310	2 out of 75 2.66666666666667%	11 out of 245 4.48979591836735%	0.900264	1	2	11	75	245	pmb0962+pmb0449
Pyrimidine metabolism	ko00240	4 out of 75 5.33333333333333%	20 out of 245 8.16326530612245%	0.912549	1	4	20	75	245	pme1194+pme2165+pme0264+mws0255
Ascorbate and aldarate metabolism	ko00053	1 out of 75 1.33333333333333%	7 out of 245 2.85714285714286%	0.925494	1	1	7	75	245	pmb3081
Histidine metabolism	ko00340	1 out of 75 1.33333333333333%	7 out of 245 2.85714285714286%	0.925494	1	1	7	75	245	mws0219
Arginine and proline metabolism	ko00330	4 out of 75 5.33333333333333%	22 out of 245 8.97959183673469%	0.947653	1	4	22	75	245	pme2527+pme0170+mws0216+pme3011
Zeatin biosynthesis	ko00908	1 out of 75 1.33333333333333%	8 out of 245 3.26530612244898%	0.948973	1	1	8	75	245	mws1050
Glyoxylate and dicarboxylate metabolism	ko00630	1 out of 75 1.33333333333333%	11 out of 245 4.48979591836735%	0.983799	1	1	11	75	245	pmf0096
