# Supplementary material for: Suppression of chorismate synthase, which is localized in chloroplasts and peroxisomes, results in abnormal flower development and anthocyanin reduction in petunia
Source: Sci Rep. 2020 Jul 2;10:10846. doi: 10.1038/s41598-020-67671-6 (PMC7331636; doi:10.1038/s41598-020-67671-6)
Supplement: Supplementary file 6 — Supplementary file6 (XLSX 10 kb) [file 41598_2020_67671_MOESM6_ESM.xlsx]

## Sheet: Sheet1
Supplemental Data 2 Differential Flavonoids metabolites in PhCS-silenced corollas and control in petunia
Compounds	Class I	Class II	Fold_Change	Log2FC	Type
Eriodictyol 7-O-glucoside	Flavonoids	Dihydroflavone	0.414927	-1.26907	down
Cyanidin 3-O-hexoside-malonylhexoside-hexoside	Flavonoids	Anthocyanins	0.363311	-1.46072	down
Malvidin 3-p-coumaroylrutinoside-5-glucoside-4'-glucoside	Flavonoids	Anthocyanins	0.492893	-1.02065	down
Delphinidin 3-O-caffeoylhexoside-hexoside	Flavonoids	Anthocyanins	0.403696	-1.30866	down
Luteolin-4'-O-β-D-glucoside	Flavonoids	Flavonoid	0.344276	-1.53836	down
Luteolin 3'-O-β-D-glucoside	Flavonoids	Flavonoid	0.406117	-1.30003	down
Kaempferol-3-O-p-coumaroyl-sophoroside-7-O-glucoside	Flavonoids	Flavonols	0.490567	-1.02748	down
kaeperferol-3-O-[2-O-(6-O-E-feruloyl)-β-D-glucopyranosyl]-β-galactopyranoside	Flavonoids	Flavonols	0.363242	-1.461	down
Kaempferol-3-O-neohesperidoside	Flavonoids	Flavonols	0.198816	-2.33049	down
Quercetin-3-O-α-L-rhamnopyranoside	Flavonoids	Flavonols	0.351986	-1.50641	down
Kaempferol 3-O-β-d-(6''-O-(E)-p-coumaroyl) glucopyranoside	Flavonoids	Flavonols	0.253081	-1.98233	down
Kaempferol glc-glc-rha	Flavonoids	Flavonols	0.185589	-2.42982	down
Kaempferol-hexoside-malonylhexoside-hexoside	Flavonoids	Flavonols	0.333922	-1.58242	down
Kaempferol 3-O-(6″-O-acetyl) glycoside	Flavonoids	Flavonols	0.412053	-1.2791	down
Kaempferol 7-O-glucosdie	Flavonoids	Flavonols	0.237524	-2.07386	down
Trifolin	Flavonoids	Flavonols	0.276932	-1.8524	down
Kaempferol	Flavonoids	Flavonols	0.398415	-1.32766	down
Astragalin	Flavonoids	Flavonols	0.226459	-2.14268	down
Kaempferol 3-O-rutinoside(Nicotiflorin)	Flavonoids	Flavonols	0.343203	-1.54287	down
Bioquercetin	Flavonoids	Flavonols	0.489026	-1.03202	down
Iristectorigenin B	Flavonoids	Isoflavones	0.00165993	-9.23466	down
Petunidin 3-caffeoylrutinoside-5-glucoside	Flavonoids	Anthocyanins	4.41974	2.14396	up
Petunidin 3-p-coumaroylrutinoside-5-glucoside	Flavonoids	Anthocyanins	2.99501	1.58256	up
Petunidin 3-p-coumaroylrutinoside-5-glucoside-4'-glucoside	Flavonoids	Anthocyanins	3.29798	1.72158	up
Ladanein	Flavonoids	Flavonoid	2.01864	1.01338	up
Syringetin	Flavonoids	Flavonols	2.14349	1.09996	up
Iridin	Flavonoids	Isoflavones	2.3121	1.2092	up
