# Supplementary material for: Suppression of chorismate synthase, which is localized in chloroplasts and peroxisomes, results in abnormal flower development and anthocyanin reduction in petunia
Source: Sci Rep. 2020 Jul 2;10:10846. doi: 10.1038/s41598-020-67671-6 (PMC7331636; doi:10.1038/s41598-020-67671-6)
Supplement: Supplementary file 7 — Supplementary file7 (XLSX 10 kb) [file 41598_2020_67671_MOESM7_ESM.xlsx]

## Sheet: Sheet1
Differential Amino acids and derivatives metabolites in PhCS-silenced corollas and control in petunia
Compounds	Class II	VIP	Fold_Change	Log2FC	Type
L-Asparagine Anhydrous	Amino acids and derivatives	1.15808	2.63747	1.39915	up
Trans-4-Hydroxy-L-proline	Amino acids and derivatives	1.15299	2.45949	1.29836	up
L-AsparticAcid	Amino acids and derivatives	1.10438	2.50263	1.32344	up
N-Acetyl-L-tyrosine	Amino acids and derivatives	1.10038	2.06814	1.04834	up
Phe-Phe	Amino acids and derivatives	1.03759	2.1924	1.13251	up
Phenylacetyl-L-glutamine	Amino acids and derivatives	1.08517	2.50024	1.32207	up
O-Acetylserine	Amino acids and derivatives	1.14138	2.56277	1.35771	up
2-Aminoadipic acid (L-Homoglutamic acid)	Amino acids and derivatives	1.11716	2.07039	1.0499	up
Lysine butyrate	Amino acids and derivatives	1.07854	2.20593	1.14138	up
N-Acetylmethionine	Amino acids and derivatives	1.15544	20.3789	4.349	up
Acetyltryptophan	Amino acids and derivatives	1.15797	70.4081	6.13767	up
3-(2-Naphthyl)-D-alanine	Amino acids and derivatives	1.11541	2.55458	1.35309	up
N-Acetyl-L-glutamic acid	Amino acids and derivatives	1.15135	3.19178	1.67436	up
N-α-Acetyl-L-arginine	Amino acids and derivatives	1.08557	2.6437	1.40256	up
Glutathione reduced form	Amino acids and derivatives	1.1354	3.3284	1.73483	up
S-(5'-Adenosy)-L-homocysteine	Amino acids and derivatives	1.1571	3.38226	1.75799	up
L-Alanine	Amino acids and derivatives	1.15277	2.57922	1.36693	up
L(+)-Ornithine	Amino acids and derivatives	1.14152	2.27985	1.18894	up
(5-L-Glutamyl)-L-amino acid	Amino acids and derivatives	1.12399	3.14894	1.65486	up
N,N-Dimethylglycine	Amino acids and derivatives	1.14787	2.30112	1.20234	up
N-Acetylthreonine	Amino acids and derivatives	1.14962	2.76184	1.46563	up
H-HomoArg-OH	Amino acids and derivatives	1.15758	2.21257	1.14573	up
N-Acetyl-DL-tryptophan	Amino acids and derivatives	1.15834	19069.6	14.219	up
L-Phenylalanine	Amino acids and derivatives	1.13136	1.18052	0.239423	insig
L-Tryptophan	Amino acids and derivatives	0.181922	0.988353	-0.016901	insig
L-(-)-Tyrosine	Amino acids and derivatives	1.14474	1.63613	0.710283	insig
