# Supplementary material for: Suppression of chorismate synthase, which is localized in chloroplasts and peroxisomes, results in abnormal flower development and anthocyanin reduction in petunia
Source: Sci Rep. 2020 Jul 2;10:10846. doi: 10.1038/s41598-020-67671-6 (PMC7331636; doi:10.1038/s41598-020-67671-6)
Supplement: Supplementary file 8 — Supplementary file8 (XLSX 9 kb) [file 41598_2020_67671_MOESM8_ESM.xlsx]

## Sheet: Sheet1
Differential nucleotides and derivatives metabolites in PhCS-silenced corollas and control in petunia
Compounds	Class II	VIP	Fold_Change	Log2FC	Type
Cytosine	Nucleotides and derivatives	1.08645	2.00499	1.0036	up
3'-Aenylic acid	Nucleotides and derivatives	1.08059	2.32203	1.21539	up
Cyclic AMP	Nucleotides and derivatives	1.15218	2.16542	1.11464	up
9-(β-D-Arabinofuranosyl)hypoxanthine	Nucleotides and derivatives	1.14778	2.58196	1.36847	up
N2-methylguanosine	Nucleotides and derivatives	1.1272	2.62494	1.39229	up
6-Methylmercaptopurine	Nucleotides and derivatives	1.15792	2.93551	1.55361	up
Thymidine	Nucleotides and derivatives	1.1405	4.2539	2.08879	up
Deoxyguanosine	Nucleotides and derivatives	1.15244	6.12963	2.6158	up
Deoxycytidine	Nucleotides and derivatives	1.15883	87153.3	16.4113	up
Flavin adenine dinucleotide(FAD)	Nucleotides and derivatives	1.05303	2.2082	1.14287	up
2'-Deoxyinosine	Nucleotides and derivatives	1.14218	5.4942	2.45791	up
N6-Succinyl Adenosine	Nucleotides and derivatives	1.15236	5.38181	2.42809	up
Deoxyadenosine	Nucleotides and derivatives	1.15815	5.21741	2.38334	up
7-Methylguanine	Nucleotides and derivatives	1.15647	3.01976	1.59443	up
