# Supplementary material for: Suppression of chorismate synthase, which is localized in chloroplasts and peroxisomes, results in abnormal flower development and anthocyanin reduction in petunia
Source: Sci Rep. 2020 Jul 2;10:10846. doi: 10.1038/s41598-020-67671-6 (PMC7331636; doi:10.1038/s41598-020-67671-6)
Supplement: Supplementary file 9 — Supplementary file9 (XLSX 9 kb) [file 41598_2020_67671_MOESM9_ESM.xlsx]

## Sheet: Sheet1
Differential lignans and coumarins metabolites in PhCS-silenced corollas and control in petunia
Compounds	Class II	VIP	Fold_Change	Log2FC	Type
6-hydroxy-7-methoxycoumarin	Coumarins	1.14976	2.97748	1.57409	up
6-hydroxy-7-methoxy-coumarin	Coumarins	1.14665	2.47204	1.3057	up
Esculin(6,7-DihydroxyCoumarin-6-glucoside)	Coumarins	1.15814	12562	13.6168	up
Scopolin	Coumarins	1.14784	6.25166	2.64424	up
Esculin Hydrate	Coumarins	1.1494	2.40661	1.267	up
Scopoletin(7-Hydroxy-5-methoxycoumarin)	Coumarins	1.1438	2.31252	1.20946	up
