# Supplementary material for: Suppression of chorismate synthase, which is localized in chloroplasts and peroxisomes, results in abnormal flower development and anthocyanin reduction in petunia
Source: Sci Rep. 2020 Jul 2;10:10846. doi: 10.1038/s41598-020-67671-6 (PMC7331636; doi:10.1038/s41598-020-67671-6)
Supplement: Supplementary file 10 — Supplementary file10 (XLSX 9 kb) [file 41598_2020_67671_MOESM10_ESM.xlsx]

## Sheet: Sheet1
Differential Alkaloids metabolites in PhCS-silenced corollas and control in petunia
Compounds	Class II	VIP	Fold_Change	Log2FC	Type
N-Feruloyltyramine	Phenolamine	1.08057	5.44439	2.44477	up
Methoxy-N-Caffeoyltyramine	Phenolamine	1.0926	4.42807	2.14668	up
N-Cis-feruloyltyramine	Phenolamine	1.11846	5.00338	2.3229	up
Lumichrome	Alkaloids	1.12118	2.03256	1.0233	up
10-Formyl-THF	Alkaloids	1.09978	2.27011	1.18276	up
Cocamidopropyl betaine	Alkaloids	1.15513	2.72857	1.44814	up
6-Deoxyfagomine	Alkaloids	1.14982	2.20326	1.13964	up
3-{(2-Aminoethoxy)(hydroxy)phosphoryl]oxy}-2-12-octadecadienoate	Alkaloids	1.1558	2.10032	1.07061	up
3-{(2-Aminoethoxy)(hydroxy)phosphoryl]oxy}-2-hydroxypropyl palmitate	Alkaloids	1.14878	2.22816	1.15585	up
N-Benzylmethylene isomethylamine	Alkaloids	1.15845	3.82986	1.93729	up
Indole-5-carboxylic acid	Plumerane	1.15092	2.92341	1.54765	up
3-Indolepropionic acid	Plumerane	1.15887	15435.6	13.914	up
Indole-3-carboxaldehyde	Plumerane	1.14312	2.11778	1.08255	up
