# Supplementary material for: Suppression of chorismate synthase, which is localized in chloroplasts and peroxisomes, results in abnormal flower development and anthocyanin reduction in petunia
Source: Sci Rep. 2020 Jul 2;10:10846. doi: 10.1038/s41598-020-67671-6 (PMC7331636; doi:10.1038/s41598-020-67671-6)
Supplement: Supplementary file 11 — Supplementary file11 (XLSX 11 kb) [file 41598_2020_67671_MOESM11_ESM.xlsx]

## Sheet: Sheet1
Differential Lipids metabolites in PhCS-silenced corollas and control in petunia
Compounds	Class II	VIP	Fold_Change	Log2FC	Type
Glyceryl linoleate-O-Hexoside 1	Glycerol ester	1.12696	2.47777	1.30904	up
MAG(18:3)isomer1	Glycerol ester	1.15689	2.3709	1.24544	up
Hexadecanoic acid 2,3-dihydroxypropyl ester	Glycerol ester	1.15688	3.2767	1.71224	up
1-Stearoyl-sn-glycero-3-phosphocholine	LPC	1.14649	3.89915	1.96316	up
LysoPC 18:1 (2n isomer)	LPC	1.15516	3.09194	1.62851	up
LysoPC 18:2 (2n isomer)	LPC	1.15076	2.45446	1.2954	up
LysoPC 18:0 (2n isomer)	LPC	1.14942	2.84215	1.50698	up
LysoPC 14:0(2n isomer)	LPC	1.15745	3.61586	1.85434	up
LysoPC 16:0(2n isomer)	LPC	1.15662	2.51041	1.32792	up
LysoPC 18:0	LPC	1.11982	4.40521	2.13921	up
LysoPE 18:1(2n isomer)	LPE	1.1538	2.25696	1.17438	up
LysoPE 18:2(2n isomer)	LPE	1.14445	2.15129	1.1052	up
LysoPE 16:0	LPE	1.14027	2.23545	1.16056	up
LysoPE 18:0	LPE	1.15775	4.16988	2.06001	up
LysoPE 16:0(2n isomer)	LPE	1.15466	2.25534	1.17335	up
oxylipin	Free fatty acids	1.15776	3.14571	1.65339	up
Octadecatetraenoic acid	Free fatty acids	1.15607	399.204	8.64098	up
Myristic Acid	Free fatty acids	1.12675	2.08608	1.06079	up
γ-Linolenic Acid	Free fatty acids	1.07993	2.39504	1.26005	up
11-Octadecanoic acid(Vaccenic acid)	Free fatty acids	1.14203	3.32391	1.73288	up
9-Hydroxy-(10E,12Z,15Z)-octadecatrienoic acid	Free fatty acids	1.15683	4.147	2.05207	up
Punicic acid	Free fatty acids	1.1581	3.99035	1.99651	up
Octadecadien-6-ynoic acid	Free fatty acids	1.12273	2.18206	1.12569	up
9,10-EODE	Free fatty acids	1.15773	3.61249	1.85299	up
9-HOTrE	Free fatty acids	1.15578	2.46811	1.3034	up
9-KODE	Free fatty acids	1.15695	3.21238	1.68364	up
12,13-EODE	Free fatty acids	1.15038	4.47913	2.16322	up
Hexadecanoic acid	Free fatty acids	1.12931	2.27439	1.18548	up
Palmitoleic acid	Free fatty acids	1.14696	3.23808	1.69514	up
9S-Hyroxy-10E,12E-octadecadienoic acid	Free fatty acids	1.15848	4.65809	2.21974	up
9,12,13-Trihyroxy-10,15-octadecadienoic acid	Free fatty acids	1.15808	4.01935	2.00696	up
9,10,13-Trihyroxy-11-octadecadienoic acid	Free fatty acids	1.15832	3.20245	1.67918	up
